# Supplementary material for: Novel Aspects of cAMP-Response Element Modulator (CREM) Role in Spermatogenesis and Male Fertility
Source: Int J Mol Sci. 2023 Aug 8;24(16):12558. doi: 10.3390/ijms241612558 (PMC10454534; doi:10.3390/ijms241612558)
Supplement: Supplementary file 1 [file ijms-24-12558-s001.zip]

Archive with 2 entries (2 files):
- FileS1_CREMtauhomodimer_6d89b_Alphafold2results.zip
- File S2. GO_result_tables.xlsx
