# Supplementary material for: Novel Aspects of cAMP-Response Element Modulator (CREM) Role in Spermatogenesis and Male Fertility
Source: Int J Mol Sci. 2023 Aug 8;24(16):12558. doi: 10.3390/ijms241612558 (PMC10454534; doi:10.3390/ijms241612558)
Supplement: Supplementary file 1 [file ijms-24-12558-s001.zip › File S2. GO_result_tables.xlsx]

## Sheet: AllDownGO
GO enrichment results of all downregulated genes applying a cutoff of 1 (log2FC) in testis of mouse CREM-KO, from GSE29593 data.
Enrichment FDR	nGenes	Pathway Genes	Fold Enrichment	Pathway	URL	Genes
3.42631e-10	56	664	3.06767	Spermatogenesis	http://amigo.geneontology.org/amigo/term/GO:0007283	Tssk3 Chd5 Hspa1l Atp1a4 Herpud2 Rnf151 Tppp2 Calr3 Herc4 Osbp2 Ace Catsper3 Spata9 Prm1 Ropn1 Acsbg2 Prdx4 Rhbdd1 Tnp1 Adcy10 Tbc1d20 Sun5 Creb3l4 Oaz3 Spaca1 Ube2j1 1110017D15Rik Hook1 Galntl5 Spata18 Fscn3 Spata19 Tle3 Tbc1d21 Ccdc33 Prm2 Dbil5 Spag4 Catsper1 Txndc8 Abhd2 Spem1 Cftr Tssk1 Capza3 Tnp2 Tssk2 Tssk6 Catsper4 Prm3 Cdyl Tssk5 Odf1 Crem Iqcf1 Ccin
5.26411e-10	74	1086	2.47851	Sexual reproduction	http://amigo.geneontology.org/amigo/term/GO:0019953	Tssk3 Chd5 Hspa1l Atp1a4 Herpud2 Rnf151 Tppp2 Cd46 Calr3 Herc4 Osbp2 Ace Lyzl6 Catsper3 Cast Spata9 Wbp2nl Prm1 Pla2g10 Ropn1 Acsbg2 Prdx4 Rhbdd1 Tnp1 Adcy10 Tbc1d20 Sun5 Creb3l4 Oaz3 Spaca1 Ube2j1 1110017D15Rik Hook1 Galntl5 Plb1 Spata18 Hyal5 Spam1 Fscn3 Prss37 Plcz1 Spata19 Paqr5 Tle3 Lyzl4 Tbc1d21 Ccdc33 Prm2 Dbil5 Spag4 Catsper1 Txndc8 Abhd2 Spem1 Cftr Tssk1 Capza3 Tnp2 Tssk2 4930451I11Rik T…
5.26411e-10	56	684	2.97797	Male gamete generation	http://amigo.geneontology.org/amigo/term/GO:0048232	Tssk3 Chd5 Hspa1l Atp1a4 Herpud2 Rnf151 Tppp2 Calr3 Herc4 Osbp2 Ace Catsper3 Spata9 Prm1 Ropn1 Acsbg2 Prdx4 Rhbdd1 Tnp1 Adcy10 Tbc1d20 Sun5 Creb3l4 Oaz3 Spaca1 Ube2j1 1110017D15Rik Hook1 Galntl5 Spata18 Fscn3 Spata19 Tle3 Tbc1d21 Ccdc33 Prm2 Dbil5 Spag4 Catsper1 Txndc8 Abhd2 Spem1 Cftr Tssk1 Capza3 Tnp2 Tssk2 Tssk6 Catsper4 Prm3 Cdyl Tssk5 Odf1 Crem Iqcf1 Ccin
6.73928e-08	77	1283	2.18299	Multi-organism reproductive process	http://amigo.geneontology.org/amigo/term/GO:0044703	Tssk3 Chd5 Hspa1l Atp1a4 Herpud2 Rnf151 Tppp2 Rxra Cd46 Calr3 Herc4 Osbp2 Ace Lyzl6 Catsper3 Cast Spata9 Wbp2nl Prm1 Pla2g10 Ropn1 Acsbg2 Prdx4 Rhbdd1 Tnp1 Adcy10 Tbc1d20 Sun5 Creb3l4 Oaz3 Spaca1 Ube2j1 Pappa 1110017D15Rik Hook1 Galntl5 Plb1 Spata18 Hyal5 Spam1 Fscn3 Abcg2 Prss37 Plcz1 Spata19 Paqr5 Tle3 Lyzl4 Tbc1d21 Ccdc33 Prm2 Dbil5 Spag4 Catsper1 Txndc8 Abhd2 Spem1 Cftr Tssk1 Capza3 Tnp2 Tssk…
9.01541e-08	77	1297	2.15943	Multi-organism process	http://amigo.geneontology.org/amigo/term/GO:0051704	Tssk3 Chd5 Hspa1l Atp1a4 Herpud2 Rnf151 Tppp2 Rxra Cd46 Calr3 Herc4 Osbp2 Ace Lyzl6 Catsper3 Cast Spata9 Wbp2nl Prm1 Pla2g10 Ropn1 Acsbg2 Prdx4 Rhbdd1 Tnp1 Adcy10 Tbc1d20 Sun5 Creb3l4 Oaz3 Spaca1 Ube2j1 Pappa 1110017D15Rik Hook1 Galntl5 Plb1 Spata18 Hyal5 Spam1 Fscn3 Abcg2 Prss37 Plcz1 Spata19 Paqr5 Tle3 Lyzl4 Tbc1d21 Ccdc33 Prm2 Dbil5 Spag4 Catsper1 Txndc8 Abhd2 Spem1 Cftr Tssk1 Capza3 Tnp2 Tssk…
1.0967e-07	69	1109	2.26311	Multicellular organism reproduction	http://amigo.geneontology.org/amigo/term/GO:0032504	Tssk3 Chd5 Hspa1l Atp1a4 Herpud2 Rnf151 Tppp2 Rxra Arrb1 Calr3 Herc4 Osbp2 Ace Lyzl6 Catsper3 Spata9 Prm1 Ropn1 Acsbg2 Prdx4 Rhbdd1 Tnp1 Adcy10 Tbc1d20 Sun5 Creb3l4 Oaz3 Spaca1 Ube2j1 1110017D15Rik Hook1 Galntl5 Spata18 Hyal5 Spam1 Fscn3 Abcg2 Spata19 Paqr5 Tle3 Lyzl4 Tbc1d21 Ccdc33 Prm2 Dbil5 Spag4 Catsper1 Txndc8 Abhd2 Spem1 Cftr Tssk1 Capza3 Tnp2 Tssk2 4930451I11Rik Tssk6 Catsper4 Klf17 Prm3 S…
2.16961e-06	58	922	2.28815	Gamete generation	http://amigo.geneontology.org/amigo/term/GO:0007276	Tssk3 Chd5 Hspa1l Atp1a4 Herpud2 Rnf151 Tppp2 Calr3 Herc4 Osbp2 Ace Catsper3 Spata9 Prm1 Ropn1 Acsbg2 Prdx4 Rhbdd1 Tnp1 Adcy10 Tbc1d20 Sun5 Creb3l4 Oaz3 Spaca1 Ube2j1 1110017D15Rik Hook1 Galntl5 Spata18 Fscn3 Spata19 Paqr5 Tle3 Tbc1d21 Ccdc33 Prm2 Dbil5 Spag4 Catsper1 Txndc8 Abhd2 Spem1 Cftr Tssk1 Capza3 Tnp2 Tssk2 Tssk6 Catsper4 Klf17 Prm3 Cdyl Tssk5 Odf1 Crem Iqcf1 Ccin
3.38814e-06	21	168	4.54672	Single fertilization	http://amigo.geneontology.org/amigo/term/GO:0007338	Hspa1l Cd46 Lyzl6 Cast Wbp2nl Pla2g10 Plb1 Hyal5 Spam1 Prss37 Plcz1 Lyzl4 Catsper1 Abhd2 Tnp2 4930451I11Rik Spaca3 Izumo1 Iqcf1 Smcp Fam170b
3.38814e-06	90	1774	1.84534	Reproduction	http://amigo.geneontology.org/amigo/term/GO:0000003	Tssk3 Syce2 Chd5 Hspa1l Atp1a4 Herpud2 Rnf151 Tppp2 Rxra Cd46 Arrb1 Calr3 Herc4 Osbp2 Ace Lyzl6 Catsper3 Cast Spata9 Wbp2nl Prm1 Pla2g10 Ropn1 Dusp1 Acsbg2 Prdx4 Rdh10 Rhbdd1 Tnp1 Adcy10 Tbc1d20 Sun5 Creb3l4 Oaz3 Spaca1 Ube2j1 Pappa 1110017D15Rik Hook1 Galntl5 Plb1 Spata18 Hyal5 Spam1 Fscn3 Abcg2 Prss37 Plcz1 Pgk2 Spata19 Paqr5 Tle3 Lyzl4 Tubg1 Tbc1d21 Ccdc33 Prm2 Dbil5 Spag4 Catsper1 Txndc8 Abhd…
3.38814e-06	90	1773	1.84638	Reproductive process	http://amigo.geneontology.org/amigo/term/GO:0022414	Tssk3 Syce2 Chd5 Hspa1l Atp1a4 Herpud2 Rnf151 Tppp2 Rxra Cd46 Arrb1 Calr3 Herc4 Osbp2 Ace Lyzl6 Catsper3 Cast Spata9 Wbp2nl Prm1 Pla2g10 Ropn1 Dusp1 Acsbg2 Prdx4 Rdh10 Rhbdd1 Tnp1 Adcy10 Tbc1d20 Sun5 Creb3l4 Oaz3 Spaca1 Ube2j1 Pappa 1110017D15Rik Hook1 Galntl5 Plb1 Spata18 Hyal5 Spam1 Fscn3 Abcg2 Prss37 Plcz1 Pgk2 Spata19 Paqr5 Tle3 Lyzl4 Tubg1 Tbc1d21 Ccdc33 Prm2 Dbil5 Spag4 Catsper1 Txndc8 Abhd…
7.62798e-06	63	1092	2.09849	Multicellular organismal reproductive process	http://amigo.geneontology.org/amigo/term/GO:0048609	Tssk3 Chd5 Hspa1l Atp1a4 Herpud2 Rnf151 Tppp2 Rxra Arrb1 Calr3 Herc4 Osbp2 Ace Catsper3 Spata9 Prm1 Ropn1 Acsbg2 Prdx4 Rhbdd1 Tnp1 Adcy10 Tbc1d20 Sun5 Creb3l4 Oaz3 Spaca1 Ube2j1 1110017D15Rik Hook1 Galntl5 Spata18 Hyal5 Fscn3 Abcg2 Spata19 Paqr5 Tle3 Tbc1d21 Ccdc33 Prm2 Dbil5 Spag4 Catsper1 Txndc8 Abhd2 Spem1 Cftr Tssk1 Capza3 Tnp2 Tssk2 Tssk6 Catsper4 Klf17 Prm3 Cdyl Tssk5 Odf1 Crem Iqcf1 Ccin S…
1.09632e-05	8	20	14.5495	Fusion of sperm to egg plasma membrane involved in single fertilization	http://amigo.geneontology.org/amigo/term/GO:0007342	Lyzl6 Hyal5 Spam1 Lyzl4 Catsper1 4930451I11Rik Spaca3 Izumo1
2.87583e-05	25	264	3.44448	Spermatid development	http://amigo.geneontology.org/amigo/term/GO:0007286	Tssk3 Chd5 Osbp2 Catsper3 Prm1 Ropn1 Tnp1 Tbc1d20 Spaca1 Ube2j1 Hook1 Galntl5 Fscn3 Prm2 Abhd2 Spem1 Cftr Tssk1 Capza3 Tnp2 Tssk2 Tssk6 Catsper4 Cdyl Iqcf1
3.287e-05	22	213	3.75691	Fertilization	http://amigo.geneontology.org/amigo/term/GO:0009566	Hspa1l Atp1a4 Cd46 Lyzl6 Cast Wbp2nl Pla2g10 Plb1 Hyal5 Spam1 Prss37 Plcz1 Lyzl4 Catsper1 Abhd2 Tnp2 4930451I11Rik Spaca3 Izumo1 Iqcf1 Smcp Fam170b
3.287e-05	8	23	12.6517	Plasma membrane fusion	http://amigo.geneontology.org/amigo/term/GO:0045026	Lyzl6 Hyal5 Spam1 Lyzl4 Catsper1 4930451I11Rik Spaca3 Izumo1
3.35155e-05	26	288	3.28374	Spermatid differentiation	http://amigo.geneontology.org/amigo/term/GO:0048515	Tssk3 Chd5 Osbp2 Catsper3 Prm1 Ropn1 Rhbdd1 Tnp1 Tbc1d20 Spaca1 Ube2j1 Hook1 Galntl5 Fscn3 Prm2 Abhd2 Spem1 Cftr Tssk1 Capza3 Tnp2 Tssk2 Tssk6 Catsper4 Cdyl Iqcf1
5.14193e-05	64	1191	1.95459	Developmental process involved in reproduction	http://amigo.geneontology.org/amigo/term/GO:0003006	Tssk3 Chd5 Hspa1l Atp1a4 Herpud2 Rnf151 Tppp2 Rxra Arrb1 Calr3 Herc4 Osbp2 Ace Catsper3 Spata9 Prm1 Ropn1 Acsbg2 Prdx4 Rdh10 Rhbdd1 Tnp1 Adcy10 Tbc1d20 Sun5 Creb3l4 Oaz3 Spaca1 Ube2j1 1110017D15Rik Hook1 Galntl5 Spata18 Fscn3 Spata19 Paqr5 Tle3 Tbc1d21 Ccdc33 Prm2 Dbil5 Spag4 Catsper1 Txndc8 Abhd2 Spem1 Cftr Tssk1 Capza3 Tnp2 Adam6a Tssk2 Tssk6 Catsper4 Prm3 Adam6b Cdyl Tssk5 Odf1 Crem Iqcf1 Ccin…
0.000158765	37	553	2.43369	Cellular process involved in reproduction in multicellular organism	http://amigo.geneontology.org/amigo/term/GO:0022412	Tssk3 Chd5 Arrb1 Osbp2 Lyzl6 Catsper3 Prm1 Ropn1 Prdx4 Rhbdd1 Tnp1 Tbc1d20 Spaca1 Ube2j1 Hook1 Galntl5 Hyal5 Spam1 Fscn3 Paqr5 Lyzl4 Prm2 Catsper1 Abhd2 Spem1 Cftr Tssk1 Capza3 Tnp2 Tssk2 4930451I11Rik Tssk6 Catsper4 Spaca3 Cdyl Izumo1 Iqcf1
0.000185629	16	133	4.37579	Cilium movement involved in cell motility	http://amigo.geneontology.org/amigo/term/GO:0060294	Atp1a4 Tppp2 Catsper3 Ropn1 Tnp1 Pgk2 Catsper1 Tekt5 Spem1 Tnp2 Catsper4 Prm3 Akap4 Iqcf1 Efcab1 Smcp
0.000226611	15	120	4.54672	Sperm motility	http://amigo.geneontology.org/amigo/term/GO:0097722	Atp1a4 Tppp2 Catsper3 Ropn1 Tnp1 Pgk2 Catsper1 Spem1 Tnp2 Catsper4 Prm3 Akap4 Iqcf1 Efcab1 Smcp
0.000226611	15	120	4.54672	Flagellated sperm motility	http://amigo.geneontology.org/amigo/term/GO:0030317	Atp1a4 Tppp2 Catsper3 Ropn1 Tnp1 Pgk2 Catsper1 Spem1 Tnp2 Catsper4 Prm3 Akap4 Iqcf1 Efcab1 Smcp
0.000337274	16	141	4.12752	Cilium or flagellum-dependent cell motility	http://amigo.geneontology.org/amigo/term/GO:0001539	Atp1a4 Tppp2 Catsper3 Ropn1 Tnp1 Pgk2 Catsper1 Tekt5 Spem1 Tnp2 Catsper4 Prm3 Akap4 Iqcf1 Efcab1 Smcp
0.000337274	16	141	4.12752	Cilium-dependent cell motility	http://amigo.geneontology.org/amigo/term/GO:0060285	Atp1a4 Tppp2 Catsper3 Ropn1 Tnp1 Pgk2 Catsper1 Tekt5 Spem1 Tnp2 Catsper4 Prm3 Akap4 Iqcf1 Efcab1 Smcp
0.00116918	5	11	16.5335	Positive regulation of acrosome reaction	http://amigo.geneontology.org/amigo/term/GO:2000344	Pla2g10 Plb1 Prss37 Iqcf1 Fam170b
0.00283153	17	186	3.32448	Cilium movement	http://amigo.geneontology.org/amigo/term/GO:0003341	Atp1a4 Tppp2 Catsper3 Ropn1 Tnp1 Adcy10 Pgk2 Catsper1 Tekt5 Spem1 Tnp2 Catsper4 Prm3 Akap4 Iqcf1 Efcab1 Smcp
0.00454966	7	33	7.71565	Sperm capacitation	http://amigo.geneontology.org/amigo/term/GO:0048240	Tssk3 Catsper3 Ropn1 Abhd2 Cftr Catsper4 Iqcf1
0.00616543	5	15	12.1246	Regulation of acrosome reaction	http://amigo.geneontology.org/amigo/term/GO:0060046	Pla2g10 Plb1 Prss37 Iqcf1 Fam170b
0.0092577	7	37	6.88152	Acrosome reaction	http://amigo.geneontology.org/amigo/term/GO:0007340	Pla2g10 Plb1 Prss37 Abhd2 Tnp2 Iqcf1 Fam170b
0.0175964	26	421	2.24636	Germ cell development	http://amigo.geneontology.org/amigo/term/GO:0007281	Tssk3 Chd5 Osbp2 Catsper3 Prm1 Ropn1 Tnp1 Tbc1d20 Spaca1 Ube2j1 Hook1 Galntl5 Fscn3 Paqr5 Prm2 Abhd2 Spem1 Cftr Tssk1 Capza3 Tnp2 Tssk2 Tssk6 Catsper4 Cdyl Iqcf1
0.0353495	4	12	12.1246	Sperm chromatin condensation	http://amigo.geneontology.org/amigo/term/GO:0035092	Chd5 Tnp1 Tnp2 Tssk6
0.0671314	23	387	2.16175	Microtubule-based movement	http://amigo.geneontology.org/amigo/term/GO:0007018	Atp1a4 Tppp2 Catsper3 Ropn1 Tnp1 Adcy10 Kifap3 Kif2c Kif17 Pgk2 Fez1 Catsper1 Tekt5 Spem1 Kif21b Tnp2 Kif2b Catsper4 Prm3 Akap4 Iqcf1 Efcab1 Smcp
0.0671314	7	51	4.99248	Detection of light stimulus	http://amigo.geneontology.org/amigo/term/GO:0009583	Arrb1 Atp8a2 Guca1a Opn3 Reep6 Best1 Crb1
0.0973502	5	27	6.73588	Endoplasmic reticulum to cytosol transport	http://amigo.geneontology.org/amigo/term/GO:1903513	Ube2g2 Rhbdd1 Ube2j1 Herpud1 Yod1
0.0973502	11	126	3.17549	Nucleus organization	http://amigo.geneontology.org/amigo/term/GO:0006997	Chd5 Habp4 Wbp2nl Prm1 Tnp1 Tor1aip1 Prm2 Spag4 Sun3 Tnp2 Tssk6
0.0973502	5	27	6.73588	Retrograde protein transport, ER to cytosol	http://amigo.geneontology.org/amigo/term/GO:0030970	Ube2g2 Rhbdd1 Ube2j1 Herpud1 Yod1
0.112644	5	28	6.49531	Phosphatidic acid metabolic process	http://amigo.geneontology.org/amigo/term/GO:0046473	Lpin1 Pla2g10 Agpat2 Abhd5 Dgkh
0.121168	4	17	8.55853	Long-chain fatty-acyl-CoA metabolic process	http://amigo.geneontology.org/amigo/term/GO:0035336	Acsl1 Acsl5 Dgat2 Elovl6
0.121168	15	217	2.51432	Glycerolipid biosynthetic process	http://amigo.geneontology.org/amigo/term/GO:0045017	Acsl1 Lpin1 Pigf Acsl5 Inpp1 Inpp4a Agpat2 Dgat2 Pgap2 Abhd5 Dgkh Ttc7 Socs7 Pip5kl1 Chpt1
0.173407	3	9	12.1246	Negative regulation of retrograde protein transport, ER to cytosol	http://amigo.geneontology.org/amigo/term/GO:1904153	Ube2g2 Ube2j1 Yod1
0.173407	3	9	12.1246	Spermatogenesis, exchange of chromosomal proteins	http://amigo.geneontology.org/amigo/term/GO:0035093	Chd5 Tnp1 Tnp2
0.197085	2	3	24.2492	Transcription initiation from mitochondrial promoter	http://amigo.geneontology.org/amigo/term/GO:0006391	Tfam Tfb1m
0.197085	3	10	10.9121	Penetration of zona pellucida	http://amigo.geneontology.org/amigo/term/GO:0007341	Hyal5 Tnp2 Smcp
0.197085	2	3	24.2492	Positive regulation of long-chain fatty acid import across plasma membrane	http://amigo.geneontology.org/amigo/term/GO:0010747	Acsl1 Acsl5
0.197085	19	326	2.11994	Peptidyl-serine phosphorylation	http://amigo.geneontology.org/amigo/term/GO:0018105	Csnk1g2 Rps6ka1 Hipk1 Arrb1 Prkcd Lats2 Nrxn1 Pdpk1 Ppm1f Prkcq Dyrk2 Dyrk4 Pdk3 Hk1 Tssk1 Tssk2 Eif4g1 Tssk6 Srpk2
0.197085	3	10	10.9121	Cerebellar granular layer formation	http://amigo.geneontology.org/amigo/term/GO:0021684	Prox1 Nrxn1 Ophn1
0.197085	3	10	10.9121	Cerebellar granule cell differentiation	http://amigo.geneontology.org/amigo/term/GO:0021707	Prox1 Nrxn1 Ophn1
0.197085	3	10	10.9121	Long-chain fatty-acyl-CoA biosynthetic process	http://amigo.geneontology.org/amigo/term/GO:0035338	Acsl1 Acsl5 Elovl6
0.197085	4	20	7.27475	Peptidyl-threonine dephosphorylation	http://amigo.geneontology.org/amigo/term/GO:0035970	Ppm1a Dusp1 Ppm1f Dusp10
0.197085	4	20	7.27475	Ether lipid metabolic process	http://amigo.geneontology.org/amigo/term/GO:0046485	Lipe Pla2g10 Chpt1 Tmem189
0.197085	11	142	2.81769	Negative regulation of protein transport	http://amigo.geneontology.org/amigo/term/GO:0051224	Cyp51 Ube2g2 Akap1 Rangap1 Lypla1 Ppm1f Ube2j1 Wwp2 Midn Yod1 Mtnr1a
0.197085	3	10	10.9121	Negative regulation of protein exit from endoplasmic reticulum	http://amigo.geneontology.org/amigo/term/GO:0070862	Ube2g2 Ube2j1 Yod1

## Sheet: AllUpGO
GO enrichment results of all upregulated genes applying a cutoff of 1 (log2FC) testis of mouse CREM-KO, from GSE29593 data.
Enrichment FDR	nGenes	Pathway Genes	Fold Enrichment	Pathway	URL	Genes
4.13084e-05	7	29	23.6164	Epoxygenase P450 pathway	http://amigo.geneontology.org/amigo/term/GO:0019373	Cyp2c29 Cyp2b23 Cyp2f2 Cyp2c70 Cyp2b19 Cyp2c66 Cyp2c68
0.00252835	9	108	8.1533	Cellular response to xenobiotic stimulus	http://amigo.geneontology.org/amigo/term/GO:0071466	Cyp2c29 Ncoa1 Rorc Cyp2b23 Cyp2f2 Cyp2c70 Cyp2b19 Cyp2c66 Cyp2c68
0.00405673	9	120	7.33797	Response to xenobiotic stimulus	http://amigo.geneontology.org/amigo/term/GO:0009410	Cyp2c29 Ncoa1 Rorc Cyp2b23 Cyp2f2 Cyp2c70 Cyp2b19 Cyp2c66 Cyp2c68
0.00557166	7	70	9.78396	Arachidonic acid metabolic process	http://amigo.geneontology.org/amigo/term/GO:0019369	Cyp2c29 Cyp2b23 Cyp2f2 Cyp2c70 Cyp2b19 Cyp2c66 Cyp2c68
0.0060921	8	102	7.67369	Xenobiotic metabolic process	http://amigo.geneontology.org/amigo/term/GO:0006805	Cyp2c29 Rorc Cyp2b23 Cyp2f2 Cyp2c70 Cyp2b19 Cyp2c66 Cyp2c68
0.00741244	24	893	2.62951	Carboxylic acid metabolic process	http://amigo.geneontology.org/amigo/term/GO:0019752	Cyp2c29 Insr Cmah Ddc Hgd Lipf Gldc Acmsd Abcb11 Scp2 Nox4 Renbp Plod2 Got1l1 Cyp2b23 Npl Liph Tecrl Cyp2f2 Cyp2c70 Slc4a4 Cyp2b19 Cyp2c66 Cyp2c68
0.00790347	24	905	2.59464	Oxoacid metabolic process	http://amigo.geneontology.org/amigo/term/GO:0043436	Cyp2c29 Insr Cmah Ddc Hgd Lipf Gldc Acmsd Abcb11 Scp2 Nox4 Renbp Plod2 Got1l1 Cyp2b23 Npl Liph Tecrl Cyp2f2 Cyp2c70 Slc4a4 Cyp2b19 Cyp2c66 Cyp2c68
0.0121202	24	937	2.50603	Organic acid metabolic process	http://amigo.geneontology.org/amigo/term/GO:0006082	Cyp2c29 Insr Cmah Ddc Hgd Lipf Gldc Acmsd Abcb11 Scp2 Nox4 Renbp Plod2 Got1l1 Cyp2b23 Npl Liph Tecrl Cyp2f2 Cyp2c70 Slc4a4 Cyp2b19 Cyp2c66 Cyp2c68
0.0130698	9	159	5.53809	Olefinic compound metabolic process	http://amigo.geneontology.org/amigo/term/GO:0120254	Cyp2c29 Scp2 Hsd17b3 Cyp2b23 Cyp2f2 Cyp2c70 Cyp2b19 Cyp2c66 Cyp2c68
0.0553772	7	115	5.95545	Long-chain fatty acid metabolic process	http://amigo.geneontology.org/amigo/term/GO:0001676	Cyp2c29 Cyp2b23 Cyp2f2 Cyp2c70 Cyp2b19 Cyp2c66 Cyp2c68
0.0778733	3	13	22.5784	N-acetylneuraminate metabolic process	http://amigo.geneontology.org/amigo/term/GO:0006054	Cmah Renbp Npl
0.108492	7	134	5.11102	Icosanoid metabolic process	http://amigo.geneontology.org/amigo/term/GO:0006690	Cyp2c29 Cyp2b23 Cyp2f2 Cyp2c70 Cyp2b19 Cyp2c66 Cyp2c68
0.108492	7	133	5.14945	Unsaturated fatty acid metabolic process	http://amigo.geneontology.org/amigo/term/GO:0033559	Cyp2c29 Cyp2b23 Cyp2f2 Cyp2c70 Cyp2b19 Cyp2c66 Cyp2c68
0.135058	2	4	48.9198	Protein localization to secretory granule	http://amigo.geneontology.org/amigo/term/GO:0033366	Scg3 Cpe
0.195634	4	43	9.10136	Regulation of vascular permeability	http://amigo.geneontology.org/amigo/term/GO:0043114	Tjp2 Ptprj Cdh5 Gpr4
0.195634	2	5	39.1358	Semicircular canal morphogenesis	http://amigo.geneontology.org/amigo/term/GO:0048752	Fgf10 Eya1

## Sheet: DownBoundByCREMGO
GO enrichment results of downregulated genes bound by CREM applying a cutoff of 1 (log2FC) in testis of mouse CREM-KO, from Kosir et al data.
Enrichment FDR	nGenes	Pathway Genes	Fold Enrichment	Pathway	URL	Genes
2.58502e-06	29	664	3.76921	Spermatogenesis	http://amigo.geneontology.org/amigo/term/GO:0007283	Chd5 Hspa1l Herpud2 Calr3 Herc4 Osbp2 Ace Prm1 Ropn1 Rhbdd1 Tnp1 Tbc1d20 Oaz3 Spaca1 Ube2j1 Hook1 Galntl5 Spata18 Dbil5 Spag4 Abhd2 Cftr Tnp2 Tssk2 Tssk6 Cdyl Crem Iqcf1 Ccin
2.58502e-06	29	684	3.659	Male gamete generation	http://amigo.geneontology.org/amigo/term/GO:0048232	Chd5 Hspa1l Herpud2 Calr3 Herc4 Osbp2 Ace Prm1 Ropn1 Rhbdd1 Tnp1 Tbc1d20 Oaz3 Spaca1 Ube2j1 Hook1 Galntl5 Spata18 Dbil5 Spag4 Abhd2 Cftr Tnp2 Tssk2 Tssk6 Cdyl Crem Iqcf1 Ccin
8.15311e-06	18	288	5.39387	Spermatid differentiation	http://amigo.geneontology.org/amigo/term/GO:0048515	Chd5 Osbp2 Prm1 Ropn1 Rhbdd1 Tnp1 Tbc1d20 Spaca1 Ube2j1 Hook1 Galntl5 Abhd2 Cftr Tnp2 Tssk2 Tssk6 Cdyl Iqcf1
1.04371e-05	17	264	5.55732	Spermatid development	http://amigo.geneontology.org/amigo/term/GO:0007286	Chd5 Osbp2 Prm1 Ropn1 Tnp1 Tbc1d20 Spaca1 Ube2j1 Hook1 Galntl5 Abhd2 Cftr Tnp2 Tssk2 Tssk6 Cdyl Iqcf1
0.000190153	30	922	2.80809	Gamete generation	http://amigo.geneontology.org/amigo/term/GO:0007276	Chd5 Hspa1l Herpud2 Calr3 Herc4 Osbp2 Ace Prm1 Ropn1 Rhbdd1 Tnp1 Tbc1d20 Oaz3 Spaca1 Ube2j1 Hook1 Galntl5 Spata18 Dbil5 Spag4 Abhd2 Cftr Tnp2 Tssk2 Tssk6 Klf17 Cdyl Crem Iqcf1 Ccin
0.000190153	33	1086	2.62243	Sexual reproduction	http://amigo.geneontology.org/amigo/term/GO:0019953	Chd5 Hspa1l Herpud2 Calr3 Herc4 Osbp2 Ace Wbp2nl Prm1 Pla2g10 Ropn1 Rhbdd1 Tnp1 Tbc1d20 Oaz3 Spaca1 Ube2j1 Hook1 Galntl5 Spata18 Dbil5 Spag4 Abhd2 Cftr Tnp2 Tssk2 Tssk6 Klf17 Cdyl Crem Izumo1 Iqcf1 Ccin
0.000769972	32	1109	2.49023	Multicellular organism reproduction	http://amigo.geneontology.org/amigo/term/GO:0032504	Chd5 Hspa1l Herpud2 Calr3 Herc4 Osbp2 Ace Prm1 Ropn1 Rhbdd1 Tnp1 Tbc1d20 Oaz3 Spaca1 Ube2j1 Hook1 Galntl5 Spata18 Abcg2 Dbil5 Spag4 Abhd2 Cftr Tnp2 Tssk2 Tssk6 Klf17 Cdyl Crem Izumo1 Iqcf1 Ccin
0.00139841	31	1092	2.44996	Multicellular organismal reproductive process	http://amigo.geneontology.org/amigo/term/GO:0048609	Chd5 Hspa1l Herpud2 Calr3 Herc4 Osbp2 Ace Prm1 Ropn1 Rhbdd1 Tnp1 Tbc1d20 Oaz3 Spaca1 Ube2j1 Hook1 Galntl5 Spata18 Abcg2 Dbil5 Spag4 Abhd2 Cftr Tnp2 Tssk2 Tssk6 Klf17 Cdyl Crem Iqcf1 Ccin
0.0017806	34	1283	2.28703	Multi-organism reproductive process	http://amigo.geneontology.org/amigo/term/GO:0044703	Chd5 Hspa1l Herpud2 Calr3 Herc4 Osbp2 Ace Wbp2nl Prm1 Pla2g10 Ropn1 Rhbdd1 Tnp1 Tbc1d20 Oaz3 Spaca1 Ube2j1 Hook1 Galntl5 Spata18 Abcg2 Dbil5 Spag4 Abhd2 Cftr Tnp2 Tssk2 Tssk6 Klf17 Cdyl Crem Izumo1 Iqcf1 Ccin
0.00202383	34	1297	2.26235	Multi-organism process	http://amigo.geneontology.org/amigo/term/GO:0051704	Chd5 Hspa1l Herpud2 Calr3 Herc4 Osbp2 Ace Wbp2nl Prm1 Pla2g10 Ropn1 Rhbdd1 Tnp1 Tbc1d20 Oaz3 Spaca1 Ube2j1 Hook1 Galntl5 Spata18 Abcg2 Dbil5 Spag4 Abhd2 Cftr Tnp2 Tssk2 Tssk6 Klf17 Cdyl Crem Izumo1 Iqcf1 Ccin
0.00239815	17	421	3.48487	Germ cell development	http://amigo.geneontology.org/amigo/term/GO:0007281	Chd5 Osbp2 Prm1 Ropn1 Tnp1 Tbc1d20 Spaca1 Ube2j1 Hook1 Galntl5 Abhd2 Cftr Tnp2 Tssk2 Tssk6 Cdyl Iqcf1
0.00239815	4	12	28.7673	Sperm chromatin condensation	http://amigo.geneontology.org/amigo/term/GO:0035092	Chd5 Tnp1 Tnp2 Tssk6
0.00306828	5	27	15.9818	Endoplasmic reticulum to cytosol transport	http://amigo.geneontology.org/amigo/term/GO:1903513	Ube2g2 Rhbdd1 Ube2j1 Herpud1 Yod1
0.00306828	5	27	15.9818	Retrograde protein transport, ER to cytosol	http://amigo.geneontology.org/amigo/term/GO:0030970	Ube2g2 Rhbdd1 Ube2j1 Herpud1 Yod1
0.00547963	19	553	2.96516	Cellular process involved in reproduction in multicellular organism	http://amigo.geneontology.org/amigo/term/GO:0022412	Chd5 Osbp2 Prm1 Ropn1 Rhbdd1 Tnp1 Tbc1d20 Spaca1 Ube2j1 Hook1 Galntl5 Abhd2 Cftr Tnp2 Tssk2 Tssk6 Cdyl Izumo1 Iqcf1
0.00877154	12	254	4.07725	Response to endoplasmic reticulum stress	http://amigo.geneontology.org/amigo/term/GO:0034976	Herpud2 Ube2g2 Calr3 Usp25 Rhbdd1 Ube2j1 Ube2k Herpud1 Cftr Eif4g1 Yod1 Ubxn8
0.0141909	4	20	17.2604	Ether lipid metabolic process	http://amigo.geneontology.org/amigo/term/GO:0046485	Lipe Pla2g10 Chpt1 Tmem189
0.0169676	8	128	5.39387	Negative regulation of cellular protein localization	http://amigo.geneontology.org/amigo/term/GO:1903828	Ube2g2 Akap1 Lats2 Rangap1 Lypla1 Ppp2r5a Ube2j1 Yod1
0.0169676	3	9	28.7673	Negative regulation of retrograde protein transport, ER to cytosol	http://amigo.geneontology.org/amigo/term/GO:1904153	Ube2g2 Ube2j1 Yod1
0.0169676	4	22	15.6913	Glycerol ether metabolic process	http://amigo.geneontology.org/amigo/term/GO:0006662	Lipe Pla2g10 Chpt1 Tmem189
0.0169676	8	126	5.47948	Nucleus organization	http://amigo.geneontology.org/amigo/term/GO:0006997	Chd5 Habp4 Wbp2nl Prm1 Tnp1 Spag4 Tnp2 Tssk6
0.0169676	5	42	10.274	Protein exit from endoplasmic reticulum	http://amigo.geneontology.org/amigo/term/GO:0032527	Ube2g2 Rhbdd1 Ube2j1 Herpud1 Yod1
0.0169676	3	9	28.7673	Spermatogenesis, exchange of chromosomal proteins	http://amigo.geneontology.org/amigo/term/GO:0035093	Chd5 Tnp1 Tnp2
0.0169676	29	1191	2.10139	Developmental process involved in reproduction	http://amigo.geneontology.org/amigo/term/GO:0003006	Chd5 Hspa1l Herpud2 Calr3 Herc4 Osbp2 Ace Prm1 Ropn1 Rhbdd1 Tnp1 Tbc1d20 Oaz3 Spaca1 Ube2j1 Hook1 Galntl5 Spata18 Dbil5 Spag4 Abhd2 Cftr Tnp2 Tssk2 Tssk6 Cdyl Crem Iqcf1 Ccin
0.0171623	4	23	15.009	Spermatid nucleus differentiation	http://amigo.geneontology.org/amigo/term/GO:0007289	Chd5 Tnp1 Tnp2 Tssk6
0.019402	7	99	6.10215	ERAD pathway	http://amigo.geneontology.org/amigo/term/GO:0036503	Ube2g2 Usp25 Rhbdd1 Ube2j1 Herpud1 Yod1 Ubxn8
0.0211027	3	10	25.8906	Negative regulation of protein exit from endoplasmic reticulum	http://amigo.geneontology.org/amigo/term/GO:0070862	Ube2g2 Ube2j1 Yod1
0.0217857	5	46	9.38064	Negative regulation of intracellular protein transport	http://amigo.geneontology.org/amigo/term/GO:0090317	Ube2g2 Akap1 Rangap1 Ube2j1 Yod1
0.0243079	4	26	13.2772	Ether metabolic process	http://amigo.geneontology.org/amigo/term/GO:0018904	Lipe Pla2g10 Chpt1 Tmem189
0.02685	12	306	3.38439	Protein dephosphorylation	http://amigo.geneontology.org/amigo/term/GO:0006470	Ppm1j Dusp3 Akap1 2810408A11Rik Ppm1a Dusp1 Ppp2r5a Ppm1l Oaz3 Cdc14a Dusp10 Ppp4r1
0.02685	8	142	4.86208	Negative regulation of protein transport	http://amigo.geneontology.org/amigo/term/GO:0051224	Cyp51 Ube2g2 Akap1 Rangap1 Lypla1 Ube2j1 Midn Yod1
0.0280886	10	222	3.88747	Regulation of intracellular protein transport	http://amigo.geneontology.org/amigo/term/GO:0033157	Jup Hspa1l Ube2g2 Akap1 Ppm1a Rangap1 Oaz3 Ube2j1 Ipo5 Yod1
0.0309537	3	12	21.5755	Regulation of retrograde protein transport, ER to cytosol	http://amigo.geneontology.org/amigo/term/GO:1904152	Ube2g2 Ube2j1 Yod1
0.0309537	8	147	4.6967	Negative regulation of establishment of protein localization	http://amigo.geneontology.org/amigo/term/GO:1904950	Cyp51 Ube2g2 Akap1 Rangap1 Lypla1 Ube2j1 Midn Yod1
0.0326118	26	1084	2.06997	Response to organonitrogen compound	http://amigo.geneontology.org/amigo/term/GO:0010243	Jup Klf5 Ube2g2 Cacnb1 Rangap1 Usp25 Nr4a1 Pdpk1 Dusp1 Aif1 Rhbdd1 Ube2j1 Bag1 Asns Abcg2 Ipo5 Herpud1 Carm1 Gpi1 Socs7 Cpeb3 Cftr Yod1 Slc38a9 Ubxn8 Sort1
0.0330713	26	1087	2.06426	Negative regulation of protein metabolic process	http://amigo.geneontology.org/amigo/term/GO:0051248	Cyp51 Dusp3 Rps6ka1 Akap1 2810408A11Rik Usp44 Otub2 Samd4 Lats2 Usp25 Nr4a1 Pdpk1 Dusp1 Sufu Exosc3 Bag1 Herpud1 Prkar2a Gpi1 Acer2 Dusp10 Cpeb3 Zfp451 Eif4g1 Cdyl Samd4b
0.0333678	25	1029	2.09674	Negative regulation of cellular protein metabolic process	http://amigo.geneontology.org/amigo/term/GO:0032269	Dusp3 Rps6ka1 Akap1 2810408A11Rik Usp44 Otub2 Samd4 Lats2 Usp25 Nr4a1 Pdpk1 Dusp1 Sufu Exosc3 Bag1 Herpud1 Prkar2a Gpi1 Acer2 Dusp10 Cpeb3 Zfp451 Eif4g1 Cdyl Samd4b
0.0335313	2	3	57.5346	Transcription initiation from mitochondrial promoter	http://amigo.geneontology.org/amigo/term/GO:0006391	Tfam Tfb1m
0.0335313	15	469	2.76019	Dephosphorylation	http://amigo.geneontology.org/amigo/term/GO:0016311	Ppm1j Dusp3 Akap1 2810408A11Rik Ppm1a Dusp1 Inpp1 Inpp4a Ppp2r5a Ppm1l Oaz3 Cdc14a Dusp10 Phospho1 Ppp4r1
0.0431172	12	334	3.10067	Regulation of intracellular transport	http://amigo.geneontology.org/amigo/term/GO:0032386	Jup Hspa1l Ube2g2 Akap1 Ppm1a Rangap1 Tbc1d20 Oaz3 Ube2j1 Ipo5 Reep6 Yod1
0.0431172	4	33	10.4608	Sperm capacitation	http://amigo.geneontology.org/amigo/term/GO:0048240	Ropn1 Abhd2 Cftr Iqcf1
0.0431172	16	537	2.57138	Regulation of protein transport	http://amigo.geneontology.org/amigo/term/GO:0051223	Cyp51 Jup Hspa1l Ube2g2 Akap1 Ppm1a Rangap1 Nrxn1 Lypla1 Oaz3 Ube2j1 Ipo5 Midn Cftr Yod1 Ica1
0.0465988	36	1774	1.75133	Reproduction	http://amigo.geneontology.org/amigo/term/GO:0000003	Syce2 Chd5 Hspa1l Herpud2 Calr3 Herc4 Osbp2 Ace Wbp2nl Prm1 Pla2g10 Ropn1 Dusp1 Rhbdd1 Tnp1 Tbc1d20 Oaz3 Spaca1 Ube2j1 Hook1 Galntl5 Spata18 Abcg2 Dbil5 Spag4 Abhd2 Cftr Tnp2 Tssk2 Tssk6 Klf17 Cdyl Crem Izumo1 Iqcf1 Ccin
0.0465988	36	1773	1.75232	Reproductive process	http://amigo.geneontology.org/amigo/term/GO:0022414	Syce2 Chd5 Hspa1l Herpud2 Calr3 Herc4 Osbp2 Ace Wbp2nl Prm1 Pla2g10 Ropn1 Dusp1 Rhbdd1 Tnp1 Tbc1d20 Oaz3 Spaca1 Ube2j1 Hook1 Galntl5 Spata18 Abcg2 Dbil5 Spag4 Abhd2 Cftr Tnp2 Tssk2 Tssk6 Klf17 Cdyl Crem Izumo1 Iqcf1 Ccin
0.0492576	26	1133	1.98045	Negative regulation of molecular function	http://amigo.geneontology.org/amigo/term/GO:0044092	Adora3 Dusp3 Rps6ka1 2810408A11Rik Usp44 Ace Habp4 Lats2 Pla2g10 Nr4a1 Pim1 Pdpk1 Dusp1 Sufu Cd55 Ppp2r5a Oaz3 Herpud1 Carm1 Prkar2a Pxk Midn Gpi1 Dusp10 Cmklr1 Sort1
0.0500093	5	61	7.07393	Negative regulation of intracellular transport	http://amigo.geneontology.org/amigo/term/GO:0032387	Ube2g2 Akap1 Rangap1 Ube2j1 Yod1
0.0509546	35	1722	1.7541	Cellular macromolecule localization	http://amigo.geneontology.org/amigo/term/GO:0070727	Jup Klf5 Hspa1l Ube2g2 Atad1 Akap1 Cacnb1 Sec23a Ppm1a Tnfaip2 Lats2 Zdhhc20 Rangap1 Ropn1 Nrxn1 Pdpk1 Lypla1 Rhbdd1 Ppp2r5a Oaz3 Ube2j1 Exosc3 Bag1 Mapre3 Ipo5 Cdkl5 Herpud1 Carm1 Atp1b3 Fam53c Grip1 Sgsm2 Yod1 Clip1 Sort1
0.0569758	6	95	5.45065	Cellular response to unfolded protein	http://amigo.geneontology.org/amigo/term/GO:0034620	Hspa1l Herpud2 Calr3 Rhbdd1 Herpud1 Yod1
0.0575311	4	37	9.32993	Acrosome reaction	http://amigo.geneontology.org/amigo/term/GO:0007340	Pla2g10 Abhd2 Tnp2 Iqcf1
0.0608189	3	17	15.2297	Long-chain fatty-acyl-CoA metabolic process	http://amigo.geneontology.org/amigo/term/GO:0035336	Acsl1 Dgat2 Elovl6
0.0625302	16	567	2.43533	Regulation of establishment of protein localization	http://amigo.geneontology.org/amigo/term/GO:0070201	Cyp51 Jup Hspa1l Ube2g2 Akap1 Ppm1a Rangap1 Nrxn1 Lypla1 Oaz3 Ube2j1 Ipo5 Midn Cftr Yod1 Ica1
0.0807014	34	1710	1.71594	Cellular protein localization	http://amigo.geneontology.org/amigo/term/GO:0034613	Jup Klf5 Hspa1l Ube2g2 Atad1 Akap1 Cacnb1 Sec23a Ppm1a Tnfaip2 Lats2 Zdhhc20 Rangap1 Ropn1 Nrxn1 Pdpk1 Lypla1 Rhbdd1 Ppp2r5a Oaz3 Ube2j1 Bag1 Mapre3 Ipo5 Cdkl5 Herpud1 Carm1 Atp1b3 Fam53c Grip1 Sgsm2 Yod1 Clip1 Sort1
0.0850049	26	1190	1.88559	Response to nitrogen compound	http://amigo.geneontology.org/amigo/term/GO:1901698	Jup Klf5 Ube2g2 Cacnb1 Rangap1 Usp25 Nr4a1 Pdpk1 Dusp1 Aif1 Rhbdd1 Ube2j1 Bag1 Asns Abcg2 Ipo5 Herpud1 Carm1 Gpi1 Socs7 Cpeb3 Cftr Yod1 Slc38a9 Ubxn8 Sort1
0.0863117	22	942	2.01554	Protein catabolic process	http://amigo.geneontology.org/amigo/term/GO:0030163	Cyp51 Ube2g2 Usp44 Ntan1 Usp25 Sufu Rnf41 Lypla1 Rhbdd1 Oaz3 Ube2j1 Fbxo44 Spata18 Ube2k Usp12 Herpud1 Proca1 Znrf4 Yod1 Ubxn8 Fbxo39 Dda1
0.0903485	3	20	12.9453	Peptidyl-threonine dephosphorylation	http://amigo.geneontology.org/amigo/term/GO:0035970	Ppm1a Dusp1 Dusp10
0.0950274	31	1532	1.74632	Protein transport	http://amigo.geneontology.org/amigo/term/GO:0015031	Cyp51 Jup Hspa1l Ube2g2 Akap1 Cacnb1 Sec23a Ppm1a Scamp1 Zdhhc20 Rangap1 Nrxn1 Lypla1 Rhbdd1 Oaz3 Ube2j1 Hook1 Kif17 Ccdc91 Ipo5 Aktip Herpud1 Fam53c Grip1 Midn Sgsm2 Cftr Yod1 Clip1 Ica1 Sort1
0.106068	20	839	2.05726	Intracellular protein transport	http://amigo.geneontology.org/amigo/term/GO:0006886	Jup Hspa1l Ube2g2 Akap1 Cacnb1 Sec23a Ppm1a Zdhhc20 Rangap1 Rhbdd1 Oaz3 Ube2j1 Ipo5 Herpud1 Fam53c Grip1 Sgsm2 Yod1 Clip1 Sort1
0.10644	5	77	5.60402	Ubiquitin-dependent ERAD pathway	http://amigo.geneontology.org/amigo/term/GO:0030433	Ube2g2 Ube2j1 Herpud1 Yod1 Ubxn8
0.10644	15	550	2.35369	Negative regulation of protein modification process	http://amigo.geneontology.org/amigo/term/GO:0031400	Dusp3 Akap1 2810408A11Rik Usp44 Otub2 Lats2 Pdpk1 Dusp1 Bag1 Prkar2a Acer2 Dusp10 Zfp451 Eif4g1 Cdyl
0.10644	2	6	28.7673	Response to oleic acid	http://amigo.geneontology.org/amigo/term/GO:0034201	Acsl1 Dgat2
0.10644	3	22	11.7684	Histone exchange	http://amigo.geneontology.org/amigo/term/GO:0043486	Chd5 Tnp1 Tnp2
0.10644	2	6	28.7673	Bundle of His cell-Purkinje myocyte adhesion involved in cell communication	http://amigo.geneontology.org/amigo/term/GO:0086073	Jup Ctnna3
0.106659	15	553	2.34092	Regulation of cellular protein localization	http://amigo.geneontology.org/amigo/term/GO:1903827	Jup Hspa1l Ube2g2 Akap1 Ppm1a Lats2 Rangap1 Nrxn1 Pdpk1 Lypla1 Ppp2r5a Oaz3 Ube2j1 Ipo5 Yod1
0.110945	19	790	2.07561	Cellular protein catabolic process	http://amigo.geneontology.org/amigo/term/GO:0044257	Ube2g2 Usp44 Ntan1 Usp25 Sufu Rnf41 Rhbdd1 Ube2j1 Fbxo44 Spata18 Ube2k Usp12 Herpud1 Proca1 Znrf4 Yod1 Ubxn8 Fbxo39 Dda1
0.112444	37	1981	1.6119	Organic substance catabolic process	http://amigo.geneontology.org/amigo/term/GO:1901575	Cyp51 Lipe Ube2g2 Usp44 Ace Samd4 Ntan1 Pla2g10 Usp25 Pde10a Sufu Rnf41 Lypla1 Inpp1 Rhbdd1 Oaz3 Ube2j1 Exosc3 Fbxo44 Spata18 Ube2k Usp12 Plbd1 Herpud1 Abhd5 Gpi1 Acer2 Abhd2 Cpeb3 Proca1 Znrf4 Yod1 Ubxn8 Fbxo39 Dda1 Oxct2a Samd4b
0.112444	3	23	11.2568	Fatty-acyl-CoA metabolic process	http://amigo.geneontology.org/amigo/term/GO:0035337	Acsl1 Dgat2 Elovl6
0.112444	6	116	4.46389	Cellular response to topologically incorrect protein	http://amigo.geneontology.org/amigo/term/GO:0035967	Hspa1l Herpud2 Calr3 Rhbdd1 Herpud1 Yod1
0.112444	3	23	11.2568	Regulation of protein exit from endoplasmic reticulum	http://amigo.geneontology.org/amigo/term/GO:0070861	Ube2g2 Ube2j1 Yod1
0.119574	32	1644	1.67984	Establishment of protein localization	http://amigo.geneontology.org/amigo/term/GO:0045184	Cyp51 Jup Hspa1l Ube2g2 Atad1 Akap1 Cacnb1 Sec23a Ppm1a Scamp1 Zdhhc20 Rangap1 Nrxn1 Lypla1 Rhbdd1 Oaz3 Ube2j1 Hook1 Kif17 Ccdc91 Ipo5 Aktip Herpud1 Fam53c Grip1 Midn Sgsm2 Cftr Yod1 Clip1 Ica1 Sort1
0.121612	26	1246	1.80084	Organonitrogen compound catabolic process	http://amigo.geneontology.org/amigo/term/GO:1901565	Cyp51 Ube2g2 Usp44 Ace Ntan1 Pla2g10 Usp25 Pde10a Sufu Rnf41 Lypla1 Rhbdd1 Oaz3 Ube2j1 Fbxo44 Spata18 Ube2k Usp12 Herpud1 Acer2 Proca1 Znrf4 Yod1 Ubxn8 Fbxo39 Dda1
0.121612	2	7	24.6577	Negative regulation of p38MAPK cascade	http://amigo.geneontology.org/amigo/term/GO:1903753	Dusp1 Dusp10
0.121612	2	7	24.6577	Mitochondrial protein catabolic process	http://amigo.geneontology.org/amigo/term/GO:0035694	Spata18 Proca1
0.121612	2	7	24.6577	Cardiac muscle cell-cardiac muscle cell adhesion	http://amigo.geneontology.org/amigo/term/GO:0086042	Jup Ctnna3
0.12241	6	120	4.31509	Response to unfolded protein	http://amigo.geneontology.org/amigo/term/GO:0006986	Hspa1l Herpud2 Calr3 Rhbdd1 Herpud1 Yod1
0.124773	4	51	6.76878	Fatty acid derivative metabolic process	http://amigo.geneontology.org/amigo/term/GO:1901568	Acsl1 Dgat2 Elovl6 Oxct2a
0.124773	3	25	10.3562	Positive regulation of protein processing	http://amigo.geneontology.org/amigo/term/GO:0010954	Rhbdd1 Tnp1 Tnp2
0.124773	27	1323	1.76126	Cellular response to endogenous stimulus	http://amigo.geneontology.org/amigo/term/GO:0071495	Jup Dusp3 Klf5 Acsl1 Cacnb1 Ppm1a Lats2 Shcbp1 Rangap1 Nr4a1 Nrxn1 Pdpk1 Dusp1 Aif1 Bag1 Asns Abcg2 Ipo5 Cstf2 Carm1 Socs7 Abhd2 Cpeb3 Cftr Zfp451 Slc38a9 Sort1
0.131436	21	941	1.92597	Protein modification by small protein conjugation or removal	http://amigo.geneontology.org/amigo/term/GO:0070647	Ube2g2 Usp44 Herc4 Otub2 Usp25 Rnf138 Rnf41 Ube2j1 Ube2k Usp12 Aktip Herpud1 Trim42 Trim45 Socs7 Asb17 Zfp451 Znrf4 Yod1 Rnf24 Dda1
0.145085	7	168	3.59591	Single fertilization	http://amigo.geneontology.org/amigo/term/GO:0007338	Hspa1l Wbp2nl Pla2g10 Abhd2 Tnp2 Izumo1 Iqcf1
0.146834	2	8	21.5755	Platelet activating factor metabolic process	http://amigo.geneontology.org/amigo/term/GO:0046469	Pla2g10 Chpt1
0.14688	3	27	9.5891	Positive regulation of protein maturation	http://amigo.geneontology.org/amigo/term/GO:1903319	Rhbdd1 Tnp1 Tnp2
0.14688	26	1281	1.75164	Macromolecule catabolic process	http://amigo.geneontology.org/amigo/term/GO:0009057	Cyp51 Ube2g2 Usp44 Samd4 Ntan1 Usp25 Sufu Rnf41 Lypla1 Rhbdd1 Oaz3 Ube2j1 Exosc3 Fbxo44 Spata18 Ube2k Usp12 Herpud1 Cpeb3 Proca1 Znrf4 Yod1 Ubxn8 Fbxo39 Dda1 Samd4b
0.14688	13	475	2.36195	Proteasomal protein catabolic process	http://amigo.geneontology.org/amigo/term/GO:0010498	Ube2g2 Usp44 Usp25 Rnf41 Rhbdd1 Ube2j1 Fbxo44 Ube2k Herpud1 Yod1 Ubxn8 Fbxo39 Dda1
0.14688	23	1083	1.83282	Cellular macromolecule catabolic process	http://amigo.geneontology.org/amigo/term/GO:0044265	Ube2g2 Usp44 Samd4 Ntan1 Usp25 Sufu Rnf41 Rhbdd1 Ube2j1 Exosc3 Fbxo44 Spata18 Ube2k Usp12 Herpud1 Cpeb3 Proca1 Znrf4 Yod1 Ubxn8 Fbxo39 Dda1 Samd4b
0.149847	8	217	3.18164	Glycerolipid biosynthetic process	http://amigo.geneontology.org/amigo/term/GO:0045017	Acsl1 Inpp1 Inpp4a Agpat2 Dgat2 Abhd5 Socs7 Chpt1
0.150748	9	266	2.91999	Negative regulation of transferase activity	http://amigo.geneontology.org/amigo/term/GO:0051348	Dusp3 Usp44 Lats2 Pdpk1 Dusp1 Ppp2r5a Prkar2a Midn Dusp10
0.151592	3	28	9.24663	Phosphatidic acid metabolic process	http://amigo.geneontology.org/amigo/term/GO:0046473	Pla2g10 Agpat2 Abhd5
0.151592	13	480	2.33734	Negative regulation of transport	http://amigo.geneontology.org/amigo/term/GO:0051051	Cyp51 Ube2g2 Akap1 Ace Rangap1 Pla2g10 Lypla1 Oaz3 Ube2j1 Abcg2 Pxk Midn Yod1
0.156617	34	1841	1.59384	Regulation of transport	http://amigo.geneontology.org/amigo/term/GO:0051049	Cyp51 Jup Hspa1l Ube2g2 Atad1 Akap1 Acsl1 Ace Cacnb1 Ppm1a Rangap1 Pla2g10 Pim1 Nrxn1 Pdpk1 Sncaip Lypla1 Rhbdd1 Smap1 Opn3 Tbc1d20 Oaz3 Ube2j1 Sgip1 Abcg2 Ipo5 Atp1b3 Pxk Reep6 Chrna5 Midn Cftr Yod1 Ica1
0.161161	2	9	19.1782	Regulation of hematopoietic stem cell proliferation	http://amigo.geneontology.org/amigo/term/GO:1902033	Ace Pim1
0.161161	2	9	19.1782	Protein localization to perinuclear region of cytoplasm	http://amigo.geneontology.org/amigo/term/GO:1905719	Hook1 Aktip
0.161161	2	9	19.1782	Peptidyl-tyrosine dephosphorylation involved in inactivation of protein kinase activity	http://amigo.geneontology.org/amigo/term/GO:1990264	Dusp3 Dusp10
0.161161	18	783	1.98395	Negative regulation of catalytic activity	http://amigo.geneontology.org/amigo/term/GO:0043086	Dusp3 Rps6ka1 2810408A11Rik Usp44 Lats2 Nr4a1 Pdpk1 Dusp1 Cd55 Ppp2r5a Oaz3 Herpud1 Prkar2a Pxk Midn Gpi1 Dusp10 Sort1
0.169393	10	326	2.6473	Peptidyl-serine phosphorylation	http://amigo.geneontology.org/amigo/term/GO:0018105	Csnk1g2 Rps6ka1 Hipk1 Lats2 Nrxn1 Pdpk1 Dyrk2 Tssk2 Eif4g1 Tssk6
0.176762	11	382	2.48513	Glycerolipid metabolic process	http://amigo.geneontology.org/amigo/term/GO:0046486	Lipe Acsl1 Pla2g10 Inpp1 Inpp4a Agpat2 Dgat2 Abhd5 Socs7 Abhd2 Chpt1
0.184634	17	735	1.9961	Proteolysis involved in cellular protein catabolic process	http://amigo.geneontology.org/amigo/term/GO:0051603	Ube2g2 Usp44 Ntan1 Usp25 Sufu Rnf41 Rhbdd1 Ube2j1 Fbxo44 Ube2k Usp12 Herpud1 Znrf4 Yod1 Ubxn8 Fbxo39 Dda1
0.185192	6	138	3.75226	Regulation of fat cell differentiation	http://amigo.geneontology.org/amigo/term/GO:0045598	Klf5 Pim1 Carm1 Dusp10 Cmklr1 Sort1
0.185925	2	10	17.2604	Regulation of mRNA binding	http://amigo.geneontology.org/amigo/term/GO:1902415	Carm1 Eif4g1
0.185925	2	10	17.2604	Long-chain fatty-acyl-CoA biosynthetic process	http://amigo.geneontology.org/amigo/term/GO:0035338	Acsl1 Elovl6
0.185925	2	10	17.2604	Protein K11-linked deubiquitination	http://amigo.geneontology.org/amigo/term/GO:0035871	Otub2 Yod1
0.188291	4	62	5.56786	Glycerolipid catabolic process	http://amigo.geneontology.org/amigo/term/GO:0046503	Lipe Pla2g10 Abhd5 Abhd2
0.195337	8	234	2.95049	Negative regulation of kinase activity	http://amigo.geneontology.org/amigo/term/GO:0033673	Dusp3 Lats2 Pdpk1 Dusp1 Ppp2r5a Prkar2a Midn Dusp10

## Sheet: UpBoundByCREMGO
GO enrichment results of upregulated genes bound by CREM applying a cutoff of 1 (log2FC) in testis of mouse CREM-KO, from Kosir et al data.
Enrichment FDR	nGenes	Pathway Genes	Fold Enrichment	Pathway	URL	Genes
0.156882	1	7	113.64	Stress-induced premature senescence	http://amigo.geneontology.org/amigo/term/GO:0090400	Arntl
0.156882	1	4	198.87	Oxidative stress-induced premature senescence	http://amigo.geneontology.org/amigo/term/GO:0090403	Arntl
0.156882	2	91	17.483	Regulation of postsynaptic membrane neurotransmitter receptor levels	http://amigo.geneontology.org/amigo/term/GO:0099072	Dlg1 Ppp3r1
0.156882	2	81	19.6414	Regulation of protein acetylation	http://amigo.geneontology.org/amigo/term/GO:1901983	Rps6ka5 Arntl
0.156882	2	47	33.8501	Positive regulation of protein acetylation	http://amigo.geneontology.org/amigo/term/GO:1901985	Rps6ka5 Arntl
0.156882	2	61	26.0813	Regulation of cilium assembly	http://amigo.geneontology.org/amigo/term/GO:1902017	Odf2l Tapt1
0.156882	3	115	20.7516	Protein localization to cell junction	http://amigo.geneontology.org/amigo/term/GO:1902414	Homer1 Dlg1 Tjp2
0.156882	4	497	6.40224	Negative regulation of intracellular signal transduction	http://amigo.geneontology.org/amigo/term/GO:1902532	Dlg1 Otud7a Arntl Epm2a
0.156882	1	7	113.64	Regulation of bone development	http://amigo.geneontology.org/amigo/term/GO:1903010	Tapt1
0.156882	1	3	265.159	Positive regulation of bone development	http://amigo.geneontology.org/amigo/term/GO:1903012	Tapt1
0.156882	2	113	14.0793	Regulation of protein localization to plasma membrane	http://amigo.geneontology.org/amigo/term/GO:1903076	Dlg1 Epm2a
0.156882	1	7	113.64	Regulation of potassium ion import	http://amigo.geneontology.org/amigo/term/GO:1903286	Dlg1
0.156882	1	7	113.64	Negative regulation of p38MAPK cascade	http://amigo.geneontology.org/amigo/term/GO:1903753	Dlg1
0.156882	1	6	132.58	Regulation of potassium ion export across plasma membrane	http://amigo.geneontology.org/amigo/term/GO:1903764	Dlg1
0.156882	1	7	113.64	Regulation of blood-brain barrier permeability	http://amigo.geneontology.org/amigo/term/GO:1905603	Tjp2
0.156882	1	4	198.87	Positive regulation of blood-brain barrier permeability	http://amigo.geneontology.org/amigo/term/GO:1905605	Tjp2
0.156882	1	5	159.096	Histone H2A phosphorylation	http://amigo.geneontology.org/amigo/term/GO:1990164	Rps6ka5
0.156882	1	6	132.58	Regulation of type B pancreatic cell development	http://amigo.geneontology.org/amigo/term/GO:2000074	Arntl
0.156882	1	6	132.58	Negative regulation of glucocorticoid receptor signaling pathway	http://amigo.geneontology.org/amigo/term/GO:2000323	Arntl
0.156882	1	5	159.096	Positive regulation of skeletal muscle cell differentiation	http://amigo.geneontology.org/amigo/term/GO:2001016	Arntl
0.156882	1	5	159.096	Negative regulation of osteoclast development	http://amigo.geneontology.org/amigo/term/GO:2001205	Tjp2
0.156882	3	167	14.29	Protein import into nucleus	http://amigo.geneontology.org/amigo/term/GO:0006606	Ppp3r1 Arntl Epm2a
0.156882	4	508	6.26361	Skeletal system development	http://amigo.geneontology.org/amigo/term/GO:0001501	Mboat2 Dlg1 Tjp2 Tapt1
0.156882	5	839	4.74063	Intracellular protein transport	http://amigo.geneontology.org/amigo/term/GO:0006886	Ppp3r1 Sec24a Grk3 Arntl Epm2a
0.156882	3	314	7.60011	Nucleocytoplasmic transport	http://amigo.geneontology.org/amigo/term/GO:0006913	Ppp3r1 Arntl Epm2a
0.156882	3	304	7.85011	Muscle contraction	http://amigo.geneontology.org/amigo/term/GO:0006936	Homer1 Dlg1 Scn7a
0.156882	8	1900	3.34938	Tissue development	http://amigo.geneontology.org/amigo/term/GO:0009888	Homer1 Mboat2 Dlg1 Tjp2 Ppp3r1 Pnpla1 Tapt1 Arntl
0.156882	3	221	10.7983	Protein import	http://amigo.geneontology.org/amigo/term/GO:0017038	Ppp3r1 Arntl Epm2a
0.156882	6	1470	3.24685	Regulation of phosphate metabolic process	http://amigo.geneontology.org/amigo/term/GO:0019220	Ccnt1 Rps6ka5 Dlg1 Ppp3r1 Grk3 Epm2a
0.156882	2	95	16.7469	Positive regulation of actin filament polymerization	http://amigo.geneontology.org/amigo/term/GO:0030838	Dlg1 Baiap2l1
0.156882	4	644	4.94086	Epithelial cell differentiation	http://amigo.geneontology.org/amigo/term/GO:0030855	Tjp2 Ppp3r1 Pnpla1 Arntl
0.156882	7	1553	3.58554	Regulation of protein modification process	http://amigo.geneontology.org/amigo/term/GO:0031399	Ccnt1 Rps6ka5 Dlg1 Ppp3r1 Grk3 Arntl Epm2a
0.156882	5	996	3.99336	Positive regulation of protein modification process	http://amigo.geneontology.org/amigo/term/GO:0031401	Ccnt1 Rps6ka5 Dlg1 Grk3 Arntl
0.156882	1	3	265.159	Telomeric 3 overhang formation	http://amigo.geneontology.org/amigo/term/GO:0031860	Dclre1b
0.156882	2	102	15.5976	Regulation of TOR signaling	http://amigo.geneontology.org/amigo/term/GO:0032006	Arntl Epm2a
0.156882	2	45	35.3546	Negative regulation of TOR signaling	http://amigo.geneontology.org/amigo/term/GO:0032007	Arntl Epm2a
0.156882	5	855	4.65192	Protein localization to organelle	http://amigo.geneontology.org/amigo/term/GO:0033365	Dlg1 Ppp3r1 Tapt1 Arntl Epm2a
0.156882	3	302	7.9021	Protein localization to nucleus	http://amigo.geneontology.org/amigo/term/GO:0034504	Ppp3r1 Arntl Epm2a
0.156882	7	1710	3.25634	Cellular protein localization	http://amigo.geneontology.org/amigo/term/GO:0034613	Dlg1 Ppp3r1 Sec24a Grk3 Tapt1 Arntl Epm2a
0.156882	2	84	18.94	Protein localization to synapse	http://amigo.geneontology.org/amigo/term/GO:0035418	Homer1 Dlg1
0.156882	1	5	159.096	Phosphatidylserine acyl-chain remodeling	http://amigo.geneontology.org/amigo/term/GO:0036150	Mboat2
0.156882	1	6	132.58	Phosphatidylethanolamine acyl-chain remodeling	http://amigo.geneontology.org/amigo/term/GO:0036152	Mboat2
0.156882	1	4	198.87	Cortical microtubule organization	http://amigo.geneontology.org/amigo/term/GO:0043622	Dlg1
0.156882	2	74	21.4994	Cellular component maintenance	http://amigo.geneontology.org/amigo/term/GO:0043954	Homer1 Dlg1
0.156882	1	5	159.096	Histone H3-S10 phosphorylation	http://amigo.geneontology.org/amigo/term/GO:0043987	Rps6ka5
0.156882	1	3	265.159	Histone H3-S28 phosphorylation	http://amigo.geneontology.org/amigo/term/GO:0043988	Rps6ka5
0.156882	3	325	7.34288	Negative regulation of cell cycle	http://amigo.geneontology.org/amigo/term/GO:0045786	Dlg1 Dclre1b Epm2a
0.156882	1	7	113.64	Nonassociative learning	http://amigo.geneontology.org/amigo/term/GO:0046958	Epm2a
0.156882	1	5	159.096	Habituation	http://amigo.geneontology.org/amigo/term/GO:0046959	Epm2a
0.156882	1	5	159.096	Eye pigmentation	http://amigo.geneontology.org/amigo/term/GO:0048069	Grk3
0.156882	4	492	6.4673	Multicellular organismal homeostasis	http://amigo.geneontology.org/amigo/term/GO:0048871	Homer1 Tjp2 Pnpla1 Arntl
0.156882	7	1841	3.02463	Regulation of transport	http://amigo.geneontology.org/amigo/term/GO:0051049	Homer1 Dlg1 Ppp3r1 Scn7a Sec24a Arntl Epm2a
0.156882	3	314	7.60011	Nuclear transport	http://amigo.geneontology.org/amigo/term/GO:0051169	Ppp3r1 Arntl Epm2a
0.156882	3	172	13.8746	Import into nucleus	http://amigo.geneontology.org/amigo/term/GO:0051170	Ppp3r1 Arntl Epm2a
0.156882	6	1471	3.24464	Regulation of phosphorus metabolic process	http://amigo.geneontology.org/amigo/term/GO:0051174	Ccnt1 Rps6ka5 Dlg1 Ppp3r1 Grk3 Epm2a
0.156882	5	889	4.47401	Regulation of cell cycle	http://amigo.geneontology.org/amigo/term/GO:0051726	Ccnt1 Dlg1 Dclre1b Arntl Epm2a
0.156882	2	71	22.4078	Regulation of cartilage development	http://amigo.geneontology.org/amigo/term/GO:0061035	Mboat2 Tapt1
0.156882	7	1722	3.23365	Cellular macromolecule localization	http://amigo.geneontology.org/amigo/term/GO:0070727	Dlg1 Ppp3r1 Sec24a Grk3 Tapt1 Arntl Epm2a
0.156882	1	6	132.58	TNFSF11-mediated signaling pathway	http://amigo.geneontology.org/amigo/term/GO:0071847	Tjp2
0.156882	1	4	198.87	Protein deubiquitination involved in ubiquitin-dependent protein catabolic process	http://amigo.geneontology.org/amigo/term/GO:0071947	Otud7a
0.16251	1	8	99.4348	Negative regulation of mRNA polyadenylation	http://amigo.geneontology.org/amigo/term/GO:1900364	Ccnt1
0.16251	1	8	99.4348	Regulation of glycogen (starch) synthase activity	http://amigo.geneontology.org/amigo/term/GO:2000465	Epm2a
0.16251	1	8	99.4348	Negative regulation of mRNA 3 -end processing	http://amigo.geneontology.org/amigo/term/GO:0031441	Ccnt1
0.16251	2	120	13.258	Receptor internalization	http://amigo.geneontology.org/amigo/term/GO:0031623	Ppp3r1 Grk3
0.16251	1	8	99.4348	Protection from non-homologous end joining at telomere	http://amigo.geneontology.org/amigo/term/GO:0031848	Dclre1b
0.16251	1	8	99.4348	Positive regulation of histone phosphorylation	http://amigo.geneontology.org/amigo/term/GO:0033129	Rps6ka5
0.162752	2	122	13.0406	TOR signaling	http://amigo.geneontology.org/amigo/term/GO:0031929	Arntl Epm2a
0.170126	1	11	72.3162	Establishment of endothelial intestinal barrier	http://amigo.geneontology.org/amigo/term/GO:0090557	Tjp2
0.170126	1	12	66.2899	Regulation of ventricular cardiac muscle cell action potential	http://amigo.geneontology.org/amigo/term/GO:0098911	Dlg1
0.170126	1	12	66.2899	Maintenance of postsynaptic density structure	http://amigo.geneontology.org/amigo/term/GO:0099562	Dlg1
0.170126	1	12	66.2899	Regulation of dendritic spine maintenance	http://amigo.geneontology.org/amigo/term/GO:1902950	Homer1
0.170126	2	139	11.4457	Regulation of protein localization to cell periphery	http://amigo.geneontology.org/amigo/term/GO:1904375	Dlg1 Epm2a
0.170126	1	11	72.3162	Regulation of glucocorticoid receptor signaling pathway	http://amigo.geneontology.org/amigo/term/GO:2000322	Arntl
0.170126	1	12	66.2899	Regulation of osteoclast development	http://amigo.geneontology.org/amigo/term/GO:2001204	Tjp2
0.170126	2	137	11.6128	Action potential	http://amigo.geneontology.org/amigo/term/GO:0001508	Dlg1 Scn7a
0.170126	5	1186	3.35362	Negative regulation of signal transduction	http://amigo.geneontology.org/amigo/term/GO:0009968	Dlg1 Otud7a Grk3 Arntl Epm2a
0.170126	5	1124	3.5386	Regulation of protein phosphorylation	http://amigo.geneontology.org/amigo/term/GO:0001932	Ccnt1 Rps6ka5 Dlg1 Grk3 Epm2a
0.170126	4	753	4.22565	Positive regulation of protein phosphorylation	http://amigo.geneontology.org/amigo/term/GO:0001934	Ccnt1 Rps6ka5 Dlg1 Grk3
0.170126	1	12	66.2899	Peristalsis	http://amigo.geneontology.org/amigo/term/GO:0030432	Dlg1
0.170126	1	12	66.2899	Astral microtubule organization	http://amigo.geneontology.org/amigo/term/GO:0030953	Dlg1
0.170126	2	132	12.0527	Positive regulation of protein polymerization	http://amigo.geneontology.org/amigo/term/GO:0032273	Dlg1 Baiap2l1
0.170126	1	12	66.2899	Histone-serine phosphorylation	http://amigo.geneontology.org/amigo/term/GO:0035404	Rps6ka5
0.170126	1	12	66.2899	Maintenance of protein localization in endoplasmic reticulum	http://amigo.geneontology.org/amigo/term/GO:0035437	Tapt1
0.170126	1	10	79.5478	Protein K11-linked deubiquitination	http://amigo.geneontology.org/amigo/term/GO:0035871	Otud7a
0.170126	1	12	66.2899	Phosphatidylcholine acyl-chain remodeling	http://amigo.geneontology.org/amigo/term/GO:0036151	Mboat2
0.170126	2	150	10.6064	Myelination	http://amigo.geneontology.org/amigo/term/GO:0042552	Dlg1 Ppp3r1
0.170126	1	11	72.3162	Telomere maintenance in response to DNA damage	http://amigo.geneontology.org/amigo/term/GO:0043247	Dclre1b
0.170126	2	132	12.0527	Embryonic skeletal system development	http://amigo.geneontology.org/amigo/term/GO:0048706	Dlg1 Tapt1
0.170126	1	10	79.5478	Establishment of centrosome localization	http://amigo.geneontology.org/amigo/term/GO:0051660	Dlg1
0.170126	1	12	66.2899	Response to redox state	http://amigo.geneontology.org/amigo/term/GO:0051775	Arntl
0.170126	1	9	88.3865	Hard palate development	http://amigo.geneontology.org/amigo/term/GO:0060022	Dlg1
0.170126	1	9	88.3865	Maternal process involved in parturition	http://amigo.geneontology.org/amigo/term/GO:0060137	Arntl
0.170126	5	1164	3.417	Epithelium development	http://amigo.geneontology.org/amigo/term/GO:0060429	Dlg1 Tjp2 Ppp3r1 Pnpla1 Arntl
0.170126	3	416	5.73662	Muscle system process	http://amigo.geneontology.org/amigo/term/GO:0003012	Homer1 Dlg1 Scn7a
0.170126	3	401	5.95121	Establishment of protein localization to organelle	http://amigo.geneontology.org/amigo/term/GO:0072594	Ppp3r1 Arntl Epm2a
0.170994	2	153	10.3984	Ensheathment of neurons	http://amigo.geneontology.org/amigo/term/GO:0007272	Dlg1 Ppp3r1
0.170994	2	153	10.3984	Axon ensheathment	http://amigo.geneontology.org/amigo/term/GO:0008366	Dlg1 Ppp3r1
0.170994	2	152	10.4668	Lipid homeostasis	http://amigo.geneontology.org/amigo/term/GO:0055088	Sec24a Pnpla1
0.170994	3	427	5.58884	Muscle tissue development	http://amigo.geneontology.org/amigo/term/GO:0060537	Homer1 Dlg1 Arntl
0.172049	1	13	61.1906	Regulation of histone phosphorylation	http://amigo.geneontology.org/amigo/term/GO:0033127	Rps6ka5
0.172049	1	13	61.1906	Actin crosslink formation	http://amigo.geneontology.org/amigo/term/GO:0051764	Baiap2l1
0.173304	1	20	39.7739	Type B pancreatic cell development	http://amigo.geneontology.org/amigo/term/GO:0003323	Arntl
0.173304	1	19	41.8673	Dendritic spine maintenance	http://amigo.geneontology.org/amigo/term/GO:0097062	Homer1
0.173304	1	18	44.1932	Potassium ion export across plasma membrane	http://amigo.geneontology.org/amigo/term/GO:0097623	Dlg1
0.173304	1	18	44.1932	Maintenance of postsynaptic specialization structure	http://amigo.geneontology.org/amigo/term/GO:0098880	Dlg1
0.173304	1	28	28.4099	Postsynaptic neurotransmitter receptor internalization	http://amigo.geneontology.org/amigo/term/GO:0098884	Ppp3r1
0.173304	1	26	30.5953	Regulation of cardiac muscle cell action potential	http://amigo.geneontology.org/amigo/term/GO:0098901	Dlg1
0.173304	1	21	37.8799	Regulation of postsynaptic neurotransmitter receptor activity	http://amigo.geneontology.org/amigo/term/GO:0098962	Homer1
0.173304	1	21	37.8799	Regulation of postsynaptic neurotransmitter receptor internalization	http://amigo.geneontology.org/amigo/term/GO:0099149	Ppp3r1
0.173304	1	21	37.8799	Postsynaptic modulation of chemical synaptic transmission	http://amigo.geneontology.org/amigo/term/GO:0099170	Ppp3r1
0.173304	2	204	7.79881	Postsynapse organization	http://amigo.geneontology.org/amigo/term/GO:0099173	Homer1 Dlg1
0.173304	1	30	26.5159	Maintenance of synapse structure	http://amigo.geneontology.org/amigo/term/GO:0099558	Dlg1
0.173304	1	29	27.4303	Protein localization to postsynaptic specialization membrane	http://amigo.geneontology.org/amigo/term/GO:0099633	Dlg1
0.173304	1	29	27.4303	Neurotransmitter receptor localization to postsynaptic specialization membrane	http://amigo.geneontology.org/amigo/term/GO:0099645	Dlg1
0.173304	2	191	8.32962	Regulation of plasma membrane bounded cell projection assembly	http://amigo.geneontology.org/amigo/term/GO:0120032	Odf2l Tapt1
0.173304	1	28	28.4099	Postsynaptic endocytosis	http://amigo.geneontology.org/amigo/term/GO:0140239	Ppp3r1
0.173304	1	23	34.586	Protein localization to cell-cell junction	http://amigo.geneontology.org/amigo/term/GO:0150105	Tjp2
0.173304	1	18	44.1932	Regulation of mRNA polyadenylation	http://amigo.geneontology.org/amigo/term/GO:1900363	Ccnt1
0.173304	2	204	7.79881	Negative regulation of cell cycle phase transition	http://amigo.geneontology.org/amigo/term/GO:1901988	Dlg1 Dclre1b
0.173304	1	14	56.8199	Negative regulation of cilium assembly	http://amigo.geneontology.org/amigo/term/GO:1902018	Odf2l
0.173304	2	198	8.03513	Regulation of organelle assembly	http://amigo.geneontology.org/amigo/term/GO:1902115	Odf2l Tapt1
0.173304	1	26	30.5953	Regulation of protein localization to synapse	http://amigo.geneontology.org/amigo/term/GO:1902473	Dlg1
0.173304	5	1507	2.63928	Regulation of intracellular signal transduction	http://amigo.geneontology.org/amigo/term/GO:1902531	Dlg1 Otud7a Rxfp2 Arntl Epm2a
0.173304	2	207	7.68578	Positive regulation of supramolecular fiber organization	http://amigo.geneontology.org/amigo/term/GO:1902905	Dlg1 Baiap2l1
0.173304	1	25	31.8191	Regulation of ubiquitin protein ligase activity	http://amigo.geneontology.org/amigo/term/GO:1904666	Epm2a
0.173304	2	199	7.99476	Regulation of protein localization to membrane	http://amigo.geneontology.org/amigo/term/GO:1905475	Dlg1 Epm2a
0.173304	5	1405	2.83088	Regulation of multicellular organismal development	http://amigo.geneontology.org/amigo/term/GO:2000026	Mboat2 Dlg1 Tjp2 Tapt1 Arntl
0.173304	1	21	37.8799	Positive regulation of actin cytoskeleton reorganization	http://amigo.geneontology.org/amigo/term/GO:2000251	Baiap2l1
0.173304	1	19	41.8673	Regulation of skeletal muscle cell differentiation	http://amigo.geneontology.org/amigo/term/GO:2001014	Arntl
0.173304	1	14	56.8199	Regulation of store-operated calcium entry	http://amigo.geneontology.org/amigo/term/GO:2001256	Homer1
0.173304	2	176	9.03953	Regulation of cation channel activity	http://amigo.geneontology.org/amigo/term/GO:2001257	Homer1 Dlg1
0.173304	2	206	7.72309	Protein acetylation	http://amigo.geneontology.org/amigo/term/GO:0006473	Rps6ka5 Arntl
0.173304	1	22	36.1581	Phosphatidylserine metabolic process	http://amigo.geneontology.org/amigo/term/GO:0006658	Mboat2
0.173304	2	228	6.97788	Receptor-mediated endocytosis	http://amigo.geneontology.org/amigo/term/GO:0006898	Ppp3r1 Grk3
0.173304	2	169	9.41394	Striated muscle contraction	http://amigo.geneontology.org/amigo/term/GO:0006941	Homer1 Dlg1
0.173304	1	22	36.1581	Activation of adenylate cyclase activity	http://amigo.geneontology.org/amigo/term/GO:0007190	Rxfp2
0.173304	1	16	49.7174	G protein-coupled glutamate receptor signaling pathway	http://amigo.geneontology.org/amigo/term/GO:0007216	Homer1
0.173304	5	1496	2.65868	Cell-cell signaling	http://amigo.geneontology.org/amigo/term/GO:0007267	Homer1 Dlg1 Ppp3r1 Arntl Epm2a
0.173304	1	30	26.5159	Oocyte maturation	http://amigo.geneontology.org/amigo/term/GO:0001556	Rxfp2
0.173304	2	177	8.98845	Skeletal muscle tissue development	http://amigo.geneontology.org/amigo/term/GO:0007519	Homer1 Arntl
0.173304	1	14	56.8199	Parturition	http://amigo.geneontology.org/amigo/term/GO:0007567	Arntl
0.173304	2	190	8.37346	Regulation of actin polymerization or depolymerization	http://amigo.geneontology.org/amigo/term/GO:0008064	Dlg1 Baiap2l1
0.173304	2	216	7.36554	Actin polymerization or depolymerization	http://amigo.geneontology.org/amigo/term/GO:0008154	Dlg1 Baiap2l1
0.173304	2	179	8.88803	Hormone-mediated signaling pathway	http://amigo.geneontology.org/amigo/term/GO:0009755	Rxfp2 Arntl
0.173304	4	909	3.50045	Positive regulation of phosphorus metabolic process	http://amigo.geneontology.org/amigo/term/GO:0010562	Ccnt1 Rps6ka5 Dlg1 Grk3
0.173304	2	220	7.23162	Morphogenesis of a branching structure	http://amigo.geneontology.org/amigo/term/GO:0001763	Dlg1 Ppp3r1
0.173304	3	494	4.83084	Positive regulation of organelle organization	http://amigo.geneontology.org/amigo/term/GO:0010638	Dlg1 Baiap2l1 Tapt1
0.173304	5	1322	3.00862	Negative regulation of cell communication	http://amigo.geneontology.org/amigo/term/GO:0010648	Dlg1 Otud7a Grk3 Arntl Epm2a
0.173304	1	15	53.0319	Immunological synapse formation	http://amigo.geneontology.org/amigo/term/GO:0001771	Dlg1
0.173304	2	169	9.41394	Regulation of phosphatase activity	http://amigo.geneontology.org/amigo/term/GO:0010921	Ppp3r1 Epm2a
0.173304	2	243	6.54715	Negative regulation of cell cycle process	http://amigo.geneontology.org/amigo/term/GO:0010948	Dlg1 Dclre1b
0.173304	1	24	33.1449	Phasic smooth muscle contraction	http://amigo.geneontology.org/amigo/term/GO:0014821	Dlg1
0.173304	1	27	29.4622	L-glutamate transmembrane transport	http://amigo.geneontology.org/amigo/term/GO:0015813	Epm2a
0.173304	6	1880	2.53876	Phosphorylation	http://amigo.geneontology.org/amigo/term/GO:0016310	Ccnt1 Rps6ka5 Dlg1 N4bp2 Grk3 Epm2a
0.173304	1	30	26.5159	Triglyceride catabolic process	http://amigo.geneontology.org/amigo/term/GO:0019433	Pnpla1
0.173304	1	29	27.4303	Myelination in peripheral nervous system	http://amigo.geneontology.org/amigo/term/GO:0022011	Ppp3r1
0.173304	1	28	28.4099	Negative adaptation of signaling pathway	http://amigo.geneontology.org/amigo/term/GO:0022401	Grk3
0.173304	1	16	49.7174	DNA strand elongation	http://amigo.geneontology.org/amigo/term/GO:0022616	Dclre1b
0.173304	5	1325	3.0018	Negative regulation of signaling	http://amigo.geneontology.org/amigo/term/GO:0023057	Dlg1 Otud7a Grk3 Arntl Epm2a
0.173304	1	30	26.5159	Adaptation of signaling pathway	http://amigo.geneontology.org/amigo/term/GO:0023058	Grk3
0.173304	4	882	3.60761	Metal ion transport	http://amigo.geneontology.org/amigo/term/GO:0030001	Homer1 Dlg1 Scn7a Epm2a
0.173304	2	189	8.41776	Actin filament polymerization	http://amigo.geneontology.org/amigo/term/GO:0030041	Dlg1 Baiap2l1
0.173304	2	191	8.32962	Regulation of actin filament length	http://amigo.geneontology.org/amigo/term/GO:0030832	Dlg1 Baiap2l1
0.173304	2	174	9.14343	Regulation of actin filament polymerization	http://amigo.geneontology.org/amigo/term/GO:0030833	Dlg1 Baiap2l1
0.173304	2	239	6.65672	Positive regulation of protein-containing complex assembly	http://amigo.geneontology.org/amigo/term/GO:0031334	Dlg1 Baiap2l1
0.173304	1	28	28.4099	Regulation of mRNA 3 -end processing	http://amigo.geneontology.org/amigo/term/GO:0031440	Ccnt1
0.173304	1	28	28.4099	Desensitization of G protein-coupled receptor signaling pathway	http://amigo.geneontology.org/amigo/term/GO:0002029	Grk3
0.173304	1	23	34.586	Membrane raft organization	http://amigo.geneontology.org/amigo/term/GO:0031579	Dlg1
0.173304	1	16	49.7174	Corticosteroid receptor signaling pathway	http://amigo.geneontology.org/amigo/term/GO:0031958	Arntl
0.173304	5	1372	2.89897	Positive regulation of cellular protein metabolic process	http://amigo.geneontology.org/amigo/term/GO:0032270	Ccnt1 Rps6ka5 Dlg1 Grk3 Arntl
0.173304	2	234	6.79896	Regulation of protein polymerization	http://amigo.geneontology.org/amigo/term/GO:0032271	Dlg1 Baiap2l1
0.173304	2	243	6.54715	Epithelial cell development	http://amigo.geneontology.org/amigo/term/GO:0002064	Tjp2 Arntl
0.173304	1	29	27.4303	Peripheral nervous system axon ensheathment	http://amigo.geneontology.org/amigo/term/GO:0032292	Ppp3r1
0.173304	1	26	30.5953	Glandular epithelial cell development	http://amigo.geneontology.org/amigo/term/GO:0002068	Arntl
0.173304	1	21	37.8799	Store-operated calcium entry	http://amigo.geneontology.org/amigo/term/GO:0002115	Homer1
0.173304	1	25	31.8191	Positive regulation of DNA-templated transcription, elongation	http://amigo.geneontology.org/amigo/term/GO:0032786	Ccnt1
0.173304	3	594	4.01757	Cellular response to hormone stimulus	http://amigo.geneontology.org/amigo/term/GO:0032870	Baiap2l1 Rxfp2 Arntl
0.173304	4	911	3.49277	Regulation of protein localization	http://amigo.geneontology.org/amigo/term/GO:0032880	Dlg1 Sec24a Arntl Epm2a
0.173304	1	28	28.4099	Regulation of water loss via skin	http://amigo.geneontology.org/amigo/term/GO:0033561	Pnpla1
0.173304	1	25	31.8191	Cellular protein-containing complex localization	http://amigo.geneontology.org/amigo/term/GO:0034629	Dlg1
0.173304	3	580	4.11454	Regulation of transmembrane transport	http://amigo.geneontology.org/amigo/term/GO:0034762	Homer1 Dlg1 Scn7a
0.173304	3	485	4.92048	Regulation of ion transmembrane transport	http://amigo.geneontology.org/amigo/term/GO:0034765	Homer1 Dlg1 Scn7a
0.173304	2	205	7.76076	Regulation of dephosphorylation	http://amigo.geneontology.org/amigo/term/GO:0035303	Ppp3r1 Epm2a
0.173304	1	18	44.1932	Vesicle cargo loading	http://amigo.geneontology.org/amigo/term/GO:0035459	Sec24a
0.173304	1	16	49.7174	Maintenance of blood-brain barrier	http://amigo.geneontology.org/amigo/term/GO:0035633	Tjp2
0.173304	1	18	44.1932	Osteoclast development	http://amigo.geneontology.org/amigo/term/GO:0036035	Tjp2
0.173304	5	1263	3.14916	Regulation of phosphorylation	http://amigo.geneontology.org/amigo/term/GO:0042325	Ccnt1 Rps6ka5 Dlg1 Grk3 Epm2a
0.173304	4	829	3.83825	Positive regulation of phosphorylation	http://amigo.geneontology.org/amigo/term/GO:0042327	Ccnt1 Rps6ka5 Dlg1 Grk3
0.173304	6	1787	2.67088	Homeostatic process	http://amigo.geneontology.org/amigo/term/GO:0042592	Homer1 Tjp2 Scn7a Sec24a Pnpla1 Arntl
0.173304	1	30	26.5159	Regulation of hair cycle	http://amigo.geneontology.org/amigo/term/GO:0042634	Arntl
0.173304	1	26	30.5953	Positive regulation of circadian rhythm	http://amigo.geneontology.org/amigo/term/GO:0042753	Arntl
0.173304	1	16	49.7174	Glucocorticoid receptor signaling pathway	http://amigo.geneontology.org/amigo/term/GO:0042921	Arntl
0.173304	2	179	8.88803	Receptor metabolic process	http://amigo.geneontology.org/amigo/term/GO:0043112	Ppp3r1 Grk3
0.173304	1	20	39.7739	Positive regulation of vascular permeability	http://amigo.geneontology.org/amigo/term/GO:0043117	Tjp2
0.173304	1	28	28.4099	Positive regulation of cAMP-mediated signaling	http://amigo.geneontology.org/amigo/term/GO:0043950	Rxfp2
0.173304	4	966	3.29391	Regulation of cellular component biogenesis	http://amigo.geneontology.org/amigo/term/GO:0044087	Dlg1 Odf2l Baiap2l1 Tapt1
0.173304	3	534	4.46898	Positive regulation of cellular component biogenesis	http://amigo.geneontology.org/amigo/term/GO:0044089	Dlg1 Baiap2l1 Tapt1
0.173304	2	208	7.64883	Cell-cell junction organization	http://amigo.geneontology.org/amigo/term/GO:0045216	Dlg1 Tjp2
0.173304	1	26	30.5953	Positive regulation of cilium assembly	http://amigo.geneontology.org/amigo/term/GO:0045724	Tapt1
0.173304	2	201	7.91521	Negative regulation of mitotic cell cycle	http://amigo.geneontology.org/amigo/term/GO:0045930	Dlg1 Dclre1b
0.173304	4	909	3.50045	Positive regulation of phosphate metabolic process	http://amigo.geneontology.org/amigo/term/GO:0045937	Ccnt1 Rps6ka5 Dlg1 Grk3
0.173304	1	27	29.4622	Carbohydrate phosphorylation	http://amigo.geneontology.org/amigo/term/GO:0046835	Epm2a
0.173304	1	18	44.1932	Phosphorylated carbohydrate dephosphorylation	http://amigo.geneontology.org/amigo/term/GO:0046838	Epm2a
0.173304	5	1409	2.82285	Intracellular transport	http://amigo.geneontology.org/amigo/term/GO:0046907	Ppp3r1 Sec24a Grk3 Arntl Epm2a
0.173304	1	18	44.1932	Behavioral response to cocaine	http://amigo.geneontology.org/amigo/term/GO:0048148	Homer1
0.173304	1	26	30.5953	Smooth muscle tissue development	http://amigo.geneontology.org/amigo/term/GO:0048745	Dlg1
0.173304	2	169	9.41394	Branching morphogenesis of an epithelial tube	http://amigo.geneontology.org/amigo/term/GO:0048754	Dlg1 Ppp3r1
0.173304	2	224	7.10248	Mesenchymal cell differentiation	http://amigo.geneontology.org/amigo/term/GO:0048762	Ppp3r1 Tapt1
0.173304	1	18	44.1932	Chemical homeostasis within a tissue	http://amigo.geneontology.org/amigo/term/GO:0048875	Homer1
0.173304	1	30	26.5159	Negative regulation of mRNA processing	http://amigo.geneontology.org/amigo/term/GO:0050686	Ccnt1
0.173304	2	199	7.99476	Cartilage development	http://amigo.geneontology.org/amigo/term/GO:0051216	Mboat2 Tapt1
0.173304	3	537	4.44401	Regulation of protein transport	http://amigo.geneontology.org/amigo/term/GO:0051223	Sec24a Arntl Epm2a
0.173304	5	1453	2.73736	Positive regulation of protein metabolic process	http://amigo.geneontology.org/amigo/term/GO:0051247	Ccnt1 Rps6ka5 Dlg1 Grk3 Arntl
0.173304	2	226	7.03963	Positive regulation of cytoskeleton organization	http://amigo.geneontology.org/amigo/term/GO:0051495	Dlg1 Baiap2l1
0.173304	1	27	29.4622	Sulfation	http://amigo.geneontology.org/amigo/term/GO:0051923	Sult4a1
0.173304	2	222	7.16647	Bone development	http://amigo.geneontology.org/amigo/term/GO:0060348	Tjp2 Tapt1
0.173304	1	28	28.4099	Lung cell differentiation	http://amigo.geneontology.org/amigo/term/GO:0060479	Ppp3r1
0.173304	1	27	29.4622	Lung epithelial cell differentiation	http://amigo.geneontology.org/amigo/term/GO:0060487	Ppp3r1
0.173304	2	194	8.20081	Regulation of cell projection assembly	http://amigo.geneontology.org/amigo/term/GO:0060491	Odf2l Tapt1
0.173304	2	188	8.46253	Skeletal muscle organ development	http://amigo.geneontology.org/amigo/term/GO:0060538	Homer1 Arntl
0.173304	2	203	7.83722	Morphogenesis of a branching epithelium	http://amigo.geneontology.org/amigo/term/GO:0061138	Dlg1 Ppp3r1
0.173304	1	23	34.586	Establishment of skin barrier	http://amigo.geneontology.org/amigo/term/GO:0061436	Pnpla1
0.173304	1	24	33.1449	Secondary palate development	http://amigo.geneontology.org/amigo/term/GO:0062009	Dlg1
0.173304	3	567	4.20888	Regulation of establishment of protein localization	http://amigo.geneontology.org/amigo/term/GO:0070201	Sec24a Arntl Epm2a
0.173304	1	24	33.1449	Interleukin-1-mediated signaling pathway	http://amigo.geneontology.org/amigo/term/GO:0070498	Rps6ka5
0.173304	1	29	27.4303	Ventricular cardiac muscle cell action potential	http://amigo.geneontology.org/amigo/term/GO:0086005	Dlg1
0.173304	1	27	29.4622	Membrane depolarization during action potential	http://amigo.geneontology.org/amigo/term/GO:0086010	Scn7a
0.173304	1	16	49.7174	COPII-coated vesicle cargo loading	http://amigo.geneontology.org/amigo/term/GO:0090110	Sec24a
0.173304	1	28	28.4099	COPII-coated vesicle budding	http://amigo.geneontology.org/amigo/term/GO:0090114	Sec24a
0.173304	1	27	29.4622	Type B pancreatic cell differentiation	http://amigo.geneontology.org/amigo/term/GO:0003309	Arntl
0.173697	2	247	6.44112	Tissue homeostasis	http://amigo.geneontology.org/amigo/term/GO:0001894	Homer1 Tjp2
0.173697	2	245	6.4937	Protein-containing complex localization	http://amigo.geneontology.org/amigo/term/GO:0031503	Dlg1 Ppp3r1
0.173697	1	31	25.6606	Negative regulation of peptidyl-serine phosphorylation	http://amigo.geneontology.org/amigo/term/GO:0033137	Epm2a
0.173697	1	31	25.6606	Enteroendocrine cell differentiation	http://amigo.geneontology.org/amigo/term/GO:0035883	Arntl
0.173697	2	247	6.44112	Protein acylation	http://amigo.geneontology.org/amigo/term/GO:0043543	Rps6ka5 Arntl
0.173697	1	31	25.6606	Negative regulation of osteoclast differentiation	http://amigo.geneontology.org/amigo/term/GO:0045671	Tjp2
0.174376	5	1532	2.59621	Protein transport	http://amigo.geneontology.org/amigo/term/GO:0015031	Ppp3r1 Sec24a Grk3 Arntl Epm2a
0.175378	3	609	3.91861	Ubiquitin-dependent protein catabolic process	http://amigo.geneontology.org/amigo/term/GO:0006511	Otud7a Arntl Epm2a
0.175378	1	32	24.8587	Schwann cell development	http://amigo.geneontology.org/amigo/term/GO:0014044	Ppp3r1
0.175378	1	32	24.8587	Positive regulation of histone acetylation	http://amigo.geneontology.org/amigo/term/GO:0035066	Rps6ka5
0.175378	1	32	24.8587	Positive regulation of cyclin-dependent protein serine/threonine kinase activity	http://amigo.geneontology.org/amigo/term/GO:0045737	Ccnt1
0.175378	1	32	24.8587	Skeletal muscle fiber development	http://amigo.geneontology.org/amigo/term/GO:0048741	Homer1
0.177898	1	33	24.1054	Negative regulation of plasma membrane bounded cell projection assembly	http://amigo.geneontology.org/amigo/term/GO:0120033	Odf2l
0.177898	1	33	24.1054	Positive regulation of cartilage development	http://amigo.geneontology.org/amigo/term/GO:0061036	Tapt1
0.177898	2	256	6.21467	Nucleic acid phosphodiester bond hydrolysis	http://amigo.geneontology.org/amigo/term/GO:0090305	Dclre1b N4bp2
0.178091	1	34	23.3964	Neurotransmitter receptor internalization	http://amigo.geneontology.org/amigo/term/GO:0099590	Ppp3r1
0.178091	3	621	3.84289	Modification-dependent protein catabolic process	http://amigo.geneontology.org/amigo/term/GO:0019941	Otud7a Arntl Epm2a
0.178091	1	34	23.3964	Interstrand cross-link repair	http://amigo.geneontology.org/amigo/term/GO:0036297	Dclre1b
0.178091	5	1560	2.54961	Negative regulation of response to stimulus	http://amigo.geneontology.org/amigo/term/GO:0048585	Dlg1 Otud7a Grk3 Arntl Epm2a
0.178091	1	34	23.3964	Centrosome localization	http://amigo.geneontology.org/amigo/term/GO:0051642	Dlg1
0.178091	1	34	23.3964	Protein K63-linked deubiquitination	http://amigo.geneontology.org/amigo/term/GO:0070536	Otud7a
0.178091	1	34	23.3964	Protein K48-linked deubiquitination	http://amigo.geneontology.org/amigo/term/GO:0071108	Otud7a
0.178294	3	624	3.82441	Regulation of protein kinase activity	http://amigo.geneontology.org/amigo/term/GO:0045859	Ccnt1 Dlg1 Epm2a
0.180448	1	35	22.728	Telomere capping	http://amigo.geneontology.org/amigo/term/GO:0016233	Dclre1b
0.180448	2	265	6.00361	Regulation of ion transmembrane transporter activity	http://amigo.geneontology.org/amigo/term/GO:0032412	Homer1 Dlg1
0.180448	3	630	3.78799	Modification-dependent macromolecule catabolic process	http://amigo.geneontology.org/amigo/term/GO:0043632	Otud7a Arntl Epm2a
0.180448	1	35	22.728	Microtubule organizing center localization	http://amigo.geneontology.org/amigo/term/GO:0061842	Dlg1
0.181847	1	36	22.0966	Positive regulation of cyclin-dependent protein kinase activity	http://amigo.geneontology.org/amigo/term/GO:1904031	Ccnt1
0.181847	5	1588	2.50465	Protein phosphorylation	http://amigo.geneontology.org/amigo/term/GO:0006468	Ccnt1 Rps6ka5 Dlg1 Grk3 Epm2a
0.181847	1	36	22.0966	Myotube cell development	http://amigo.geneontology.org/amigo/term/GO:0014904	Homer1
0.181847	4	1083	2.93805	Regulation of organelle organization	http://amigo.geneontology.org/amigo/term/GO:0033043	Dlg1 Odf2l Baiap2l1 Tapt1
0.18533	1	38	20.9336	Bone cell development	http://amigo.geneontology.org/amigo/term/GO:0098751	Tjp2
0.18533	2	275	5.7853	Regulation of actin filament organization	http://amigo.geneontology.org/amigo/term/GO:0110053	Dlg1 Baiap2l1
0.18533	1	37	21.4994	Positive regulation of peptidyl-lysine acetylation	http://amigo.geneontology.org/amigo/term/GO:2000758	Rps6ka5
0.18533	1	38	20.9336	Branching involved in blood vessel morphogenesis	http://amigo.geneontology.org/amigo/term/GO:0001569	Ppp3r1
0.18533	2	276	5.76434	Regulation of transmembrane transporter activity	http://amigo.geneontology.org/amigo/term/GO:0022898	Homer1 Dlg1
0.18533	1	38	20.9336	Cortical actin cytoskeleton organization	http://amigo.geneontology.org/amigo/term/GO:0030866	Dlg1
0.18533	4	1097	2.90056	Ion transmembrane transport	http://amigo.geneontology.org/amigo/term/GO:0034220	Homer1 Dlg1 Scn7a Epm2a
0.18533	2	274	5.80641	Connective tissue development	http://amigo.geneontology.org/amigo/term/GO:0061448	Mboat2 Tapt1
0.18533	1	38	20.9336	Regulation of cardiac muscle cell contraction	http://amigo.geneontology.org/amigo/term/GO:0086004	Dlg1
0.186525	2	278	5.72287	Mesenchyme development	http://amigo.geneontology.org/amigo/term/GO:0060485	Ppp3r1 Tapt1
0.18749	1	40	19.887	Regulation of p38MAPK cascade	http://amigo.geneontology.org/amigo/term/GO:1900744	Dlg1
0.18749	1	40	19.887	Negative regulation of organelle assembly	http://amigo.geneontology.org/amigo/term/GO:1902116	Odf2l
0.18749	1	41	19.4019	Potassium ion import across plasma membrane	http://amigo.geneontology.org/amigo/term/GO:1990573	Dlg1
0.18749	1	40	19.887	Regulation of actin cytoskeleton reorganization	http://amigo.geneontology.org/amigo/term/GO:2000249	Baiap2l1
0.18749	5	1648	2.41347	Cell cycle	http://amigo.geneontology.org/amigo/term/GO:0007049	Ccnt1 Dlg1 Dclre1b Arntl Epm2a
0.18749	1	40	19.887	Schwann cell differentiation	http://amigo.geneontology.org/amigo/term/GO:0014037	Ppp3r1
0.18749	1	40	19.887	Histone phosphorylation	http://amigo.geneontology.org/amigo/term/GO:0016572	Rps6ka5
0.18749	1	41	19.4019	Neuronal action potential	http://amigo.geneontology.org/amigo/term/GO:0019228	Scn7a
0.18749	2	287	5.5434	Regulation of transporter activity	http://amigo.geneontology.org/amigo/term/GO:0032409	Homer1 Dlg1
0.18749	1	41	19.4019	Negative regulation of intracellular steroid hormone receptor signaling pathway	http://amigo.geneontology.org/amigo/term/GO:0033144	Arntl
0.18749	1	39	20.3969	Positive regulation of multicellular organism growth	http://amigo.geneontology.org/amigo/term/GO:0040018	Dlg1
0.18749	5	1644	2.41934	Establishment of protein localization	http://amigo.geneontology.org/amigo/term/GO:0045184	Ppp3r1 Sec24a Grk3 Arntl Epm2a
0.18749	1	41	19.4019	Neutral lipid catabolic process	http://amigo.geneontology.org/amigo/term/GO:0046461	Pnpla1
0.18749	1	41	19.4019	Acylglycerol catabolic process	http://amigo.geneontology.org/amigo/term/GO:0046464	Pnpla1
0.18749	2	289	5.50504	Regulation of protein secretion	http://amigo.geneontology.org/amigo/term/GO:0050708	Sec24a Arntl
0.18749	1	39	20.3969	Intestinal absorption	http://amigo.geneontology.org/amigo/term/GO:0050892	Tjp2
0.18749	1	41	19.4019	Maintenance of protein localization in organelle	http://amigo.geneontology.org/amigo/term/GO:0072595	Tapt1
0.18749	2	289	5.50504	Protein localization to plasma membrane	http://amigo.geneontology.org/amigo/term/GO:0072659	Dlg1 Epm2a
0.187668	1	42	18.94	Glycogen biosynthetic process	http://amigo.geneontology.org/amigo/term/GO:0005978	Epm2a
0.187668	1	42	18.94	Glucan biosynthetic process	http://amigo.geneontology.org/amigo/term/GO:0009250	Epm2a
0.187668	1	42	18.94	Columnar/cuboidal epithelial cell development	http://amigo.geneontology.org/amigo/term/GO:0002066	Arntl
0.187668	1	42	18.94	Calcineurin-NFAT signaling cascade	http://amigo.geneontology.org/amigo/term/GO:0033173	Ppp3r1
0.187668	1	42	18.94	Negative regulation of protein kinase B signaling	http://amigo.geneontology.org/amigo/term/GO:0051898	Dlg1
0.18881	1	43	18.4995	Regulation of cellular senescence	http://amigo.geneontology.org/amigo/term/GO:2000772	Arntl
0.18881	1	43	18.4995	Regulation of DNA-templated transcription, elongation	http://amigo.geneontology.org/amigo/term/GO:0032784	Ccnt1
0.18881	1	43	18.4995	Regulation of vascular permeability	http://amigo.geneontology.org/amigo/term/GO:0043114	Tjp2
0.18881	1	43	18.4995	Lung epithelium development	http://amigo.geneontology.org/amigo/term/GO:0060428	Ppp3r1
0.18881	1	43	18.4995	Cardiac muscle cell action potential involved in contraction	http://amigo.geneontology.org/amigo/term/GO:0086002	Dlg1
0.190584	1	46	17.293	Postsynaptic density organization	http://amigo.geneontology.org/amigo/term/GO:0097106	Dlg1
0.190584	1	46	17.293	Calcineurin-mediated signaling	http://amigo.geneontology.org/amigo/term/GO:0097720	Ppp3r1
0.190584	3	699	3.41407	Anterograde trans-synaptic signaling	http://amigo.geneontology.org/amigo/term/GO:0098916	Homer1 Dlg1 Ppp3r1
0.190584	3	707	3.37544	Trans-synaptic signaling	http://amigo.geneontology.org/amigo/term/GO:0099537	Homer1 Dlg1 Ppp3r1
0.190584	3	701	3.40433	Regulation of plasma membrane bounded cell projection organization	http://amigo.geneontology.org/amigo/term/GO:0120035	Homer1 Odf2l Tapt1
0.190584	1	45	17.6773	Negative regulation of cold-induced thermogenesis	http://amigo.geneontology.org/amigo/term/GO:0120163	Arntl
0.190584	1	45	17.6773	Regulation of actin filament-based movement	http://amigo.geneontology.org/amigo/term/GO:1903115	Dlg1
0.190584	1	44	18.0791	MRNA polyadenylation	http://amigo.geneontology.org/amigo/term/GO:0006378	Ccnt1
0.190584	2	306	5.1992	Protein dephosphorylation	http://amigo.geneontology.org/amigo/term/GO:0006470	Ppp3r1 Epm2a
0.190584	3	699	3.41407	Chemical synaptic transmission	http://amigo.geneontology.org/amigo/term/GO:0007268	Homer1 Dlg1 Ppp3r1
0.190584	2	310	5.13212	Second-messenger-mediated signaling	http://amigo.geneontology.org/amigo/term/GO:0019932	Ppp3r1 Rxfp2
0.190584	1	45	17.6773	Negative regulation of stress-activated MAPK cascade	http://amigo.geneontology.org/amigo/term/GO:0032873	Dlg1
0.190584	1	46	17.293	P38MAPK cascade	http://amigo.geneontology.org/amigo/term/GO:0038066	Dlg1
0.190584	1	46	17.293	Negative regulation of I-kappaB kinase/NF-kappaB signaling	http://amigo.geneontology.org/amigo/term/GO:0043124	Otud7a
0.190584	2	308	5.16544	Positive regulation of ion transport	http://amigo.geneontology.org/amigo/term/GO:0043270	Homer1 Dlg1
0.190584	1	47	16.9251	RNA polyadenylation	http://amigo.geneontology.org/amigo/term/GO:0043631	Ccnt1
0.190584	1	45	17.6773	Establishment or maintenance of epithelial cell apical/basal polarity	http://amigo.geneontology.org/amigo/term/GO:0045197	Dlg1
0.190584	1	47	16.9251	Developmental pigmentation	http://amigo.geneontology.org/amigo/term/GO:0048066	Grk3
0.190584	2	301	5.28557	Protein polymerization	http://amigo.geneontology.org/amigo/term/GO:0051258	Dlg1 Baiap2l1
0.190584	2	299	5.32092	Anatomical structure homeostasis	http://amigo.geneontology.org/amigo/term/GO:0060249	Homer1 Tjp2
0.190584	1	47	16.9251	Establishment of endothelial barrier	http://amigo.geneontology.org/amigo/term/GO:0061028	Tjp2
0.190584	1	46	17.293	Skeletal muscle contraction	http://amigo.geneontology.org/amigo/term/GO:0003009	Homer1
0.190584	1	45	17.6773	Negative regulation of stress-activated protein kinase signaling cascade	http://amigo.geneontology.org/amigo/term/GO:0070303	Dlg1
0.190584	1	47	16.9251	Metal ion export	http://amigo.geneontology.org/amigo/term/GO:0070839	Dlg1
0.191382	3	710	3.36118	Membrane organization	http://amigo.geneontology.org/amigo/term/GO:0061024	Dlg1 Sec24a Baiap2l1
0.191734	4	1187	2.68063	Cation transport	http://amigo.geneontology.org/amigo/term/GO:0006812	Homer1 Dlg1 Scn7a Epm2a
0.192143	1	48	16.5725	Endocrine pancreas development	http://amigo.geneontology.org/amigo/term/GO:0031018	Arntl
0.192143	3	713	3.34703	Regulation of ion transport	http://amigo.geneontology.org/amigo/term/GO:0043269	Homer1 Dlg1 Scn7a
0.19366	3	718	3.32373	Regulation of cell projection organization	http://amigo.geneontology.org/amigo/term/GO:0031344	Homer1 Odf2l Tapt1
0.19366	1	49	16.2343	Positive regulation of potassium ion transport	http://amigo.geneontology.org/amigo/term/GO:0043268	Dlg1
0.19366	1	49	16.2343	Negative regulation of myeloid leukocyte differentiation	http://amigo.geneontology.org/amigo/term/GO:0002762	Tjp2
0.19366	1	49	16.2343	Regulation of calcium ion import	http://amigo.geneontology.org/amigo/term/GO:0090279	Homer1
0.195652	1	51	15.5976	Postsynaptic specialization organization	http://amigo.geneontology.org/amigo/term/GO:0099084	Dlg1
0.195652	3	738	3.23365	Synaptic signaling	http://amigo.geneontology.org/amigo/term/GO:0099536	Homer1 Dlg1 Ppp3r1
0.195652	1	50	15.9096	Nucleotide-excision repair	http://amigo.geneontology.org/amigo/term/GO:0006289	Dclre1b
0.195652	2	323	4.92556	Muscle organ development	http://amigo.geneontology.org/amigo/term/GO:0007517	Homer1 Arntl
0.195652	2	326	4.88023	Peptidyl-serine phosphorylation	http://amigo.geneontology.org/amigo/term/GO:0018105	Rps6ka5 Epm2a
0.195652	1	52	15.2977	Regulation of chondrocyte differentiation	http://amigo.geneontology.org/amigo/term/GO:0032330	Mboat2
0.195652	1	50	15.9096	Cell junction maintenance	http://amigo.geneontology.org/amigo/term/GO:0034331	Dlg1
0.195652	1	52	15.2977	Establishment or maintenance of apical/basal cell polarity	http://amigo.geneontology.org/amigo/term/GO:0035088	Dlg1
0.195652	3	732	3.26016	Regulation of kinase activity	http://amigo.geneontology.org/amigo/term/GO:0043549	Ccnt1 Dlg1 Epm2a
0.195652	1	51	15.5976	Regulation of cAMP-mediated signaling	http://amigo.geneontology.org/amigo/term/GO:0043949	Rxfp2
0.195652	1	52	15.2977	Inositol phosphate-mediated signaling	http://amigo.geneontology.org/amigo/term/GO:0048016	Ppp3r1
0.195652	4	1222	2.60386	Chemical homeostasis	http://amigo.geneontology.org/amigo/term/GO:0048878	Homer1 Scn7a Sec24a Pnpla1
0.195652	1	52	15.2977	Multicellular organismal water homeostasis	http://amigo.geneontology.org/amigo/term/GO:0050891	Pnpla1
0.195652	3	735	3.24685	Proteolysis involved in cellular protein catabolic process	http://amigo.geneontology.org/amigo/term/GO:0051603	Otud7a Arntl Epm2a
0.195652	2	322	4.94086	Cilium assembly	http://amigo.geneontology.org/amigo/term/GO:0060271	Odf2l Tapt1
0.195652	1	52	15.2977	Establishment or maintenance of bipolar cell polarity	http://amigo.geneontology.org/amigo/term/GO:0061245	Dlg1
0.195652	1	50	15.9096	Regulation of cell aging	http://amigo.geneontology.org/amigo/term/GO:0090342	Arntl
0.195728	3	739	3.22928	Cell junction organization	http://amigo.geneontology.org/amigo/term/GO:0034330	Homer1 Dlg1 Tjp2
0.196503	1	53	15.009	Negative regulation of G1/S transition of mitotic cell cycle	http://amigo.geneontology.org/amigo/term/GO:2000134	Dlg1
0.196503	1	53	15.009	Negative regulation of fat cell differentiation	http://amigo.geneontology.org/amigo/term/GO:0045599	Arntl
0.196503	1	53	15.009	Oocyte development	http://amigo.geneontology.org/amigo/term/GO:0048599	Rxfp2
0.198961	1	54	14.7311	Protein localization to postsynaptic membrane	http://amigo.geneontology.org/amigo/term/GO:1903539	Dlg1
0.198961	2	335	4.74912	Gliogenesis	http://amigo.geneontology.org/amigo/term/GO:0042063	Ppp3r1 Epm2a
